# Supplementary material for: Proteogenomic Analysis of Protein Sequence Alterations in Breast Cancer Cells
Source: Sci Rep. 2019 Jul 17;9:10381. doi: 10.1038/s41598-019-46897-z (PMC6637242; doi:10.1038/s41598-019-46897-z)
Supplement: Supplementary file 3 — Supplemental Table S1 [file 41598_2019_46897_MOESM3_ESM.xlsx]

## Sheet: Cover sheet
Proteogenomic Analysis of Protein Sequence Alterations in Breast Cancer Cells
Supplemental Table S1
1,2Iulia M. Lazar,* 1Arba Karcini, 1Shreya Ahuja, and 3Carli Estrada-Palma
1Department of Biological Sciences, 2Carilion School of Medicine, and
3Department of Biochemistry, Virginia Tech
1981 Kraft Drive, Blacksburg, VA 24061
*Correspondence to: Iulia M. Lazar
E-mail: malazar@vt.edu
Phone: 540-231-5077

## Sheet: Table_S1
No.	Mutated peptide sequence	Spectral counts	Selected 52	Protein ID	UniProt ID (update)	Gene name	Protein group accessions	Mutation description	Mutation type	Short sequence with mutation	Other UniProt matches	Non-mutated peptide counterparts	Cell line presence	Xcorr	# Missed Cleavages	Intensity	Charge	m/z [Da]	MH+ [Da]	ΔM [ppm]	RT [min]	Confidence	Pfam domain	Prosite domain	BLOSUM62 score	Protein description		Mutated peptide sequence	Spectral counts	Non-mutated peptide counterpart (identified)	MCF7_non-mutated peptides counterparts counts	SKBR3_non-mutated peptides counterparts counts	MCF10_non-mutated peptides counterparts counts	UniProt ID (update)	MCF7 G1/S Protein counts	SKBR3 G1/S Protein counts	MCF10 G1/S Protein counts
1	AEAYLIEEMHDEAIQDYETAQEHNENDQQIR	1		Q13217	Q13217	DNAJC3	CANCER_sp_Q13217,DNJC3_HUMAN DnaJ homolog subfamily C member 3	c.1066T>C p.Y356H	Missense	EEMHDEA		AEAYLIEEMYDEAIQDYETAQEHNENDQQIR	3	3.9718	0	158.831	3	1244.12	3730.35	-613.923	207.415	High			2	Involved in the unfolded protein response (UPR) during endoplasmic reticulum (ER) stress. Acts as a negative regulator of the EIF2AK4/GCN2 kinase activity and attenuates general protein synthesis under ER stress, hypothermic and amino acid starving stress conditions.		AEAYLIEEMHDEAIQDYETAQEHNENDQQIR	1	AEAYLIEEMYDEAIQDYETAQEHNENDQQIR	0	10	2	Q13217	5	44	19
2	AFQHLSEAVQAAEEEAQPPSWSCGLAAGVIDAYMTLADFCDQQLR	1	X	P78527	P78527	PRKDC	CANCER_sp_P78527,PRKDC_HUMAN DNA-dependent protein kinase catalytic subunit	c.10214C>T p.P3405L	Missense	SCGLAAG		AFQHLSEAVQAAEEEAQPPSWSCGPAAGVIDAYMTLADFCDQQLR	10	5.63642	0	482.099	3	1624.28	4870.83	735.306	204.078	High	FAT	FAT	-3	Serine/threonine-protein kinase required to protect and align broken ends of DNA. May act as a scaffold protein to aid the localization of DNA repair proteins to the site of damage. May maintain telomeric stability and prevent chromosomal end fusion. Involved in modulation of transcription.		AFQHLSEAVQAAEEEAQPPSWSCGLAAGVIDAYMTLADFCDQQLR	1	AFQHLSEAVQAAEEEAQPPSWSCGPAAGVIDAYMTLADFCDQQLR	2	0	23	P78527	1340	1745	1497
3	AGIFPSHFPLPAAVAKTELLTEVASVWSR	1		Q01484	Q01484	ANK2	CANCER_sp_Q01484,ANK2_HUMAN Ankyrin-2	c.7516C>T p.R2506W	Missense	ASVWSRL		AGIFPSHFPLPAAVAKTELLTEVASVRSR	3	4.2043	1	1606.79	3	1031.62	3092.85	-590.759	149	High			-3	Attaches integral membrane proteins to cytoskeletal elements. Also binds to cytoskeletal proteins. Plays a role in endocytosis and intracellular protein transport and promotes long-range motility of cells.		AGIFPSHFPLPAAVAKTELLTEVASVWSR	1		0	0	0	Q01484	0	0	2
4	AGNVSKDEIDSAVKMLVSLK	1	X	P23381	P23381	WARS	CANCER_sp_P23381,SYWC_HUMAN Tryptophan--tRNA ligase, cytoplasmic	c.92C>T p.A31V	Missense	AGNVSKD		AGNASKDEIDSAVKMLVSLK	10	4.19953	2	1259.61	3	702.26	2104.77	300.981	170.116	High	WHEP-TRS	WHEP_TRS_2	0	Regulates ERK, Akt, and eNOS activation pathways associated with angiogenesis, cytoskeletal reorganization and shear stress-responsive gene expression.		AGNVSKDEIDSAVKMLVSLK	1		0	0	0	P23381	30	0	2
5	AINQSQSVQESLESLLQSIGEVEQNLEGK	1	X	Q9UPN3-5	Q9UPN3	MACF1	CANCER_sp_Q9UPN3-5,MACF1_HUMAN Isoform 4 of Microtubule-actin cross-linking factor 1, isoforms 1/2/3/5	p.A2547>?	Missense	KAINQSQ		AIAQSQSVQESLESLLQSIGEVEQNLEGK	10	6.26036	0	529.065	3	1054.04	3160.11	797.254	205.576	High			-2	Cross-links actin to other cytoskeletal proteins and binds to microtubules. Plays a key role in wound healing, epidermal cell migration, ERBB2-dependent stabilization of microtubules, and Wnt receptor signaling pathway.		AINQSQSVQESLESLLQSIGEVEQNLEGK	1	AIAQSQSVQESLESLLQSIGEVEQNLEGK	4	11	42	Q9UPN3	6	13	181
6	ALEHCGSVDFLVCSAGVNPLVGSTLGTSEQIWDK	1		Q13268	Q13268	DHRS2	CANCER_sp_Q13268,DHRS2_HUMAN Dehydrogenase/reductase SDR family member 2, mitochondrial	c.337G>A p.G113S	Missense	HCGSVDF		ALEHCGGVDFLVCSAGVNPLVGSTLGTSEQIWDK	3	4.1567	0	1163.41	3	1178.76	3534.27	440.43	151.93	High	adh_short_C2		0	Attenuates MDM2-mediated p53 degradation, leading to p53 stabilization and increased transcription activity, resulting in the accumulation of MDM2 and p21.		ALEHCGSVDFLVCSAGVNPLVGSTLGTSEQIWDK	1	ALEHCGGVDFLVCSAGVNPLVGSTLGTSEQIWDK	12	859	0	Q13268	27	3292	0
7	ALMLQGVDLLDDAVAVTMGPK	4	X	C9JL25	P10809	HSPD1	CANCER_tr_C9JL25,C9JL25_HUMAN 60 kDa heat shock protein, mitochondrial (Fragment)	c.269C>A p.A90D	Missense	DLLDDAV		ALMLQGVDLLADAVAVTMGPK	3,7,10	4.10622	0	1433.76	2	1080.84	2160.67	1639.86	217.045	High	Cpn60 TCP1		-2	Chaperonin implicated in mitochondrial protein import and macromolecular assembly. Facilitates the correct folding of imported proteins. May also prevent misfolding and promote the refolding and proper assembly of unfolded polypeptides generated under stress conditions in the mitochondrial matrix.		ALMLQGVDLLDDAVAVTMGPK	4	ALMLQGVDLLADAVAVTMGPK	262	376	378	P10809	968	1561	1318
11	AMCIMNSFVNDIFER	3		P62807	O60814	HIST1H2BK	CANCER_sp_P62807,H2B1C_HUMAN Histone H2B type 1-C/E/F/G/I	c.181G>T p.G61C	Missense	KAMCIMN		AMGIMNSFVNDIFER	3,7,10	4.50015	0	945.56	2	896.8	1792.59	1553.96	181.698	High	Histone		-3	Histones play a central role in transcription regulation, DNA repair, DNA replication and chromosomal stability. DNA accessibility is regulated via a complex set of post-translational modifications of histones.		AMCIMNSFVNDIFER	3	AMGIMNSFVNDIFER	137	658	98	O60814	49	38	98
14	AMGIMNCFVNDIFER	1		Q99879	O60814	HIST1H2BK	CANCER_sp_Q99879,H2B1M_HUMAN Histone H2B type 1-M	c.194C>G p.S65C	Missense	IMNCFVN	Other, non-reviewed	AMGIMNSFVNDIFER	3	3.82842	0	17465.3	2	880.24	1759.47	-184.048	111.117	High	Histone		-1	Histones play a central role in transcription regulation, DNA repair, DNA replication and chromosomal stability. DNA accessibility is regulated via a complex set of post-translational modifications of histones.		AMGIMNCFVNDIFER	1	AMGIMNSFVNDIFER	137	658	98	O60814	49	38	98
15	AMQAAGQIPATALLPTMTPDGLSVTPTPVPVVGSQMTR	1	X	P26368	P26368	U2AF2	CANCER_sp_P26368,U2AF2_HUMAN Splicing factor U2AF 65 kDa subunit	c.391G>T p.A131S	Missense	DGLSVTP		AMQAAGQIPATALLPTMTPDGLAVTPTPVPVVGSQMTR	7	4.92146	0	2060.85	3	1269.46	3806.37	366.64	112.021	High			1	Plays a role in pre-mRNA splicing and 3'-end processing. Required for the export of mRNA out of the nucleus, even if the mRNA is encoded by an intron-less gene.		AMQAAGQIPATALLPTMTPDGLSVTPTPVPVVGSQMTR	1	AMQAAGQIPATALLPTMTPDGLAVTPTPVPVVGSQMTR	65	73	39	P26368	456	310	223
16	AMSEAVYQDLAQVLAQQIHSPLTCEQLTLLTR	1		Q96QU4	Q96QU4	FRG2B	CANCER_sp_Q96QU4,FRG2B_HUMAN Protein FRG2-like-1	c.581G>T p.W194L	Missense	AQVLAQQ		AMSEAVYQDLAQVWAQQIHSPLTCEQLTLLTR	10	4.23813	0	2040.78	4	893.38	3570.5	-92.8278	152.508	High	FRG2		-2	n/a		AMSEAVYQDLAQVLAQQIHSPLTCEQLTLLTR	1		0	0	0	Q96QU4	0	0	0
17	AQAMMDNIDTFIEHLFALAVDDDPEVRK	1		O14787-2	O14787	TNPO2	CANCER_sp_O14787-2,TNPO2_HUMAN Isoform 2 of Transportin-2	c.619C>A p.L207M	Missense	AQAMMDN		AQALMDNIDTFIEHLFALAVDDDPEVRK	10	4.11945	1	507.58	3	1068.38	3203.13	-439.803	204.753	High			2	Serves as receptor for nuclear localization signals (NLS) in cargo substrates. Is thought to mediate docking of the importin/substrate complex to the nuclear pore complex (NPC) through binding to nucleoporin and the complex is subsequently translocated through the pore.		AQAMMDNIDTFIEHLFALAVDDDPEVRK	1	AQALMDNIDTFIEHLFALAVDDDPEVRK	0	0	2	O14787	12	2	10
18	ASEALSEGQREDLQAAVEK	1		Q96N16-2	Q96N16	JAKMIP1	CANCER_sp_Q96N16-2,JKIP1_HUMAN Isoform 2 of Janus kinase and microtubule-interacting protein 1	c.2239G>A p.G747S	Missense	RRASEAL	Bovine non-reviewed	AGEALSEGQREDLQAAVEK	3	3.80859	1	1824.74	2	1016.36	2031.71	351.286	172.23	High			0	Associates with microtubules and may play a role in the microtubule-dependent transport of the GABA-B receptor. May play a role in JAK1 signaling and regulate microtubule cytoskeleton rearrangements.		ASEALSEGQREDLQAAVEK	1		0	0	0	Q96N16	0	0	0
19	ASEKNQDLLFDVSVLK	3		Q8N4C6-7	Q8N4C6	NIN	CANCER_sp_Q8N4C6-7,NIN_HUMAN Isoform 7 of Ninein	c.3663A>T p.K1221N	Missense	SEKNQDL		ASEKKQDLLFDVSVLK	3,7,10	3.95204	1	2339.6	2	904.34	1807.67	945.017	99.9676	High			0	Centrosomal protein required in the positioning and anchorage of the microtubule minus-end in epithelial cells. May also act as a centrosome maturation factor. May play a role in microtubule nucleation.		ASEKNQDLLFDVSVLK	3		0	0	0	Q8N4C6	3	0	0
22	ASTVKSVLELIPELNEKGEAYNSLMK	2	X	P42704	P42704	LRPPRC	CANCER_sp_P42704,LPPRC_HUMAN Leucine-rich PPR motif-containing protein, mitochondrial	c.3953A>G p.E1318G	Missense	NEKGEAY		ASTVKSVLELIPELNEKEEAYNSLMK	7,10	4.65663	2	845.065	3	955.44	2864.31	276.917	180.483	High			-2	May play a role in nuclear mRNA export and translation or stability of mitochondrially encoded cytochrome c oxidase (COX) subunits. May be involved in transcription regulation. Binds single-stranded DNA		ASTVKSVLELIPELNEKGEAYNSLMK	2		0	0	0	P42704	327	373	200
24	CAPLFSGTEHHASLIDSLLHTVYRLSK	1	X	Q92736	Q92736	RYR2	CANCER_sp_Q92736,RYR2_HUMAN Ryanodine receptor 2	c.7606G>T p.A2536S	Missense	PLFSGTE		CAPLFAGTEHHASLIDSLLHTVYRLSK	7	4.41001	1	2981.97	3	999.54	2996.61	353.568	106.516	High			1	Mediates the release of Ca2+ from the sarcoplasmic reticulum into the cytoplasm playing a key role in triggering cardiac muscle contraction. Required for cellular calcium ion homeostasis, embryonic heart development		CAPLFSGTEHHASLIDSLLHTVYRLSK	1		0	0	0	Q92736	2	2	5
25	CGQWLDEAMISYILYGALLGLQHLHNNRIIHRDVK	1		MYO3B	Q8WXR4	MYO3B	CANCER_co_MYO3B	c.379C>T p.R127W	Missense	CGQWLDE		CGQRLDEAMISYILYGALLGLQHLHNNRIIHRDVK	3	4.42324	2	692.615	3	1365.02	4093.05	713.086	209.867	High	Pkinase	Protein kinase	-3	Probable actin-based motor with a protein kinase activity. Required for normal cochlear hair bundle development and hearing. Plays an important role in the early steps of cochlear hair bundle morphogenesis.		CGQWLDEAMISYILYGALLGLQHLHNNRIIHRDVK	1		0	0	0	Q8WXR4	1	0	0
26	CIMGESPALQGYFVLAGMNSAGLSFGGGAGK	1		Q8NCN5	Q8NCN5	PDPR	CANCER_sp_Q8NCN5,PDPR_HUMAN Pyruvate dehydrogenase phosphatase regulatory subunit, mitochondrial	c.1123G>T p.V375L	Missense	SPALQGY		CIMGESPAVQGYFVLAGMNSAGLSFGGGAGK	10	4.52719	0	1747.37	3	998.44	2993.31	963.609	130.366	High	DAO		1	Decreases the sensitivity of PDP1 to magnesium ions.		CIMGESPALQGYFVLAGMNSAGLSFGGGAGK	1		0	0	0	Q8NCN5	3	0	19
27	CLVNTPYVDNSYKWAGGGFLSTVGDLLK	1		P83111	P83111	LACTB	CANCER_sp_P83111,LACTB_HUMAN Serine beta-lactamase-like protein LACTB, mitochondrial	c.1144C>T p.R382C	Missense	KKKCLVN		RLVNTPYVDNSYKWAGGGFLSTVGDLLK	7	4.3184	1	864.387	3	1006.34	3017.01	-166.521	169.716	High	Beta-lactamase		-3	Mitochondrial serine protease that acts as a regulator of mitochondrial lipid metabolism. Acts as a tumor suppressor that has the ability to inhibit proliferation of multiple types of breast cancer cells: probably by promoting decreased levels of PISD.		CLVNTPYVDNSYKWAGGGFLSTVGDLLK	1		0	0	0	P83111	40	3	23
28	CPTGFQGEDCGQECPVGTFGVNCSSSCSCGGAPCHGVTGQCR	1		O75095	O75095	MEGF6	CANCER_sp_O75095,MEGF6_HUMAN Multiple epidermal growth factor-like domains protein 6	c.2158G>A p.A720T	Missense	RCPTGFQ		CPAGFQGEDCGQECPVGTFGVNCSSSCSCGGAPCHGVTGQCR	7	3.9802	0	136.911	3	1375.8	4125.39	-48.1615	224.222	High			0	n/a		CPTGFQGEDCGQECPVGTFGVNCSSSCSCGGAPCHGVTGQCR	1		0	0	0	O75095	0	0	0
29	CQEKWDKLLLTSTEK	2	X	Q7L0Y3	Q7L0Y3	TRMT10C	CANCER_sp_Q7L0Y3,MRRP1_HUMAN Mitochondrial ribonuclease P protein 1	c.785A>G p.Y262C	Missense	VKRCQEK		YQEKWDKLLLTSTEK	7,10	4.05137	2	1900.2	2	913.32	1825.63	2021.84	115.094	High	tRNA m1G MT	SAM_MT_TRM10	-2	Mitochondrial tRNA N1-methyltransferase involved in mitochondrial tRNA maturation. Component of mitochondrial ribonuclease P, a complex which cleaves tRNA molecules in their 5'-ends.		CQEKWDKLLLTSTEK	2		0	0	0	Q7L0Y3	0	1	5
31	CTYYETCTTYGLNVERVFQDVAQKVVALR	1		E9PAL8	Q96P47	AGAP3	CANCER_tr_E9PAL8,E9PAL8_HUMAN Arf-GAP with GTPase, ANK repeat and PH domain-containing protein 3	c.802G>A p.A268T	Missense	ETCTTYG		CTYYETCATYGLNVERVFQDVAQKVVALR	7	4.55866	2	980.708	4	843.14	3369.54	-36.3704	145.935	High			0	GTPase-activating protein for the ADP ribosylation factor family. May be involved in the degradation of expanded polyglutamine proteins through the ubiquitin-proteasome pathway.		CTYYETCTTYGLNVERVFQDVAQKVVALR	1		0	0	0	Q96P47	0	0	0
32	DDLQFLADLEELITKFQVFRISQR	3	X	Q9Y6X0	Q9Y6X0	SETBP1	CANCER_sp_Q9Y6X0,SETBP_HUMAN SET-binding protein	c.2913C>A p.H971Q	Missense	RISQRSY		DDLQFLADLEELITKFQVFRISHR	3,7,10	4.3505	2	818.59	3	975.06	2923.17	-474.255	199.908	High			0	n/a		DDLQFLADLEELITKFQVFRISQR	3		0	0	0	Q9Y6X0	0	0	0
35	DELRAHGILHSGGCPCEGTLHLDTLSGLR	1		Q9NR63	Q9NR63	CYP26B1	CANCER_sp_Q9NR63,CP26B_HUMAN Cytochrome P450 26B1	c.1031G>A p.R344H	Missense	GTLHLDT		DELRAHGILHSGGCPCEGTLRLDTLSGLR	3	4.07802	1	2270.73	3	1020.3	3058.89	453.108	153.606	High	p450		0	Involved in the metabolism of retinoic acid (RA) and the specific inactivation of all-trans-retinoic acid (all-trans-RA). Essential for postnatal survival. Plays a central role in germ cell development and in skeletal development.		DELRAHGILHSGGCPCEGTLHLDTLSGLR	1		0	0	0	Q9NR63	2	0	0
36	DHGEPALTATATVLLSLVESGQASQASSR	1		Q9Y5I0	Q9Y5I0	PCDHA13	CANCER_sp_Q9Y5I0,PCDAD_HUMAN Protocadherin alpha-13	c.2026C>T p.P676S	Missense	GQASQAS		DHGEPALTATATVLLSLVESGQAPQASSR	10	4.55925	0	719.272	3	965.36	2894.07	-829.06	195.984	High		CADHERIN_2	-1	Potential calcium-dependent cell-adhesion protein. May be involved in the establishment and maintenance of specific neuronal connections in the brain.		DHGEPALTATATVLLSLVESGQASQASSR	1		0	0	0	Q9Y5I0	0	0	0
37	DILFLFDGSANLVGQLPVVR	1		P12111	P12111	COL6A3	CANCER_sp_P12111,CO6A3_HUMAN Collagen alpha-3(VI) chain	c.2556C>A p.F852L	Missense	VGQLPVV		DILFLFDGSANLVGQFPVVR	10	4.29587	0	652.086	3	725.2	2173.59	176.559	191.135	High	VWA	VWFA	0	Collagen VI acts as a cell-binding protein.		DILFLFDGSANLVGQLPVVR	1		0	0	0	P12111	0	0	1
38	DIMTYVSSFYHAFSGAQK	2	X	O43707	O43707	ACTN4	CANCER_sp_O43707,ACTN4_HUMAN Alpha-actinin-4	c.767C>A p.A256D	Missense	DEKDIMT		AIMTYVSSFYHAFSGAQK	7,10	3.3446	0	218.016	2	1026.72	2052.43	233.636	180.143	High	CH	Calponin-homology (CH) 2	-2	F-actin cross-linking protein thought to anchor actin to intracellular structures. Probably involved in vesicular trafficking via its association with the CART complex. May also function as a transcriptional coactivator		DIMTYVSSFYHAFSGAQK	2	AIMTYVSSFYHAFSGAQK	6	1	5	O43707	1286	930	1136
40	DIVVQETMEDMDKNADGFIDLEEYIGDMYSHDGNTDEPEWVK	1		O43852-4	O43852	CALU	CANCER_sp_O43852-4,CALU_HUMAN Isoform 4 of Calumenin	c.624A>G p.I208M	Missense	MEDMDKN		DIVVQETMEDIDKNADGFIDLEEYIGDMYSHDGNTDEPEWVK	3	4.28923	1	334.391	4	1224.4	4894.58	301.707	170.481	High		EF-hand 4	1	Involved in regulation of vitamin K-dependent carboxylation of multiple N-terminal glutamate residues. Seems to inhibit gamma-carboxylase GGCX.		DIVVQETMEDMDKNADGFIDLEEYIGDMYSHDGNTDEPEWVK	1	DIVVQETMEDIDKNADGFIDLEEYIGDMYSHDGNTDEPEWVK	0	17	0	O43852	72	272	85
41	DKNDAINPEDFPEPVYKSFLMSLCPR	1		Q00722	Q00722	PLCB2	CANCER_sp_Q00722,PLCB2_HUMAN 1-phosphatidylinositol 4,5-bisphosphate phosphodiesterase beta-2	c.578G>A p.G193D	Missense	LPKDKND		GKNDAINPEDFPEPVYKSFLMSLCPR	10	4.11104	2	578.93	3	1009.28	3025.83	126.212	205.152	High			-1	The production of the second messenger molecules diacylglycerol (DAG) and inositol 1,4,5-trisphosphate (IP3) is mediated by activated phosphatidylinositol-specific phospholipase C enzymes.		DKNDAINPEDFPEPVYKSFLMSLCPR	1		0	0	0	Q00722	0	0	1
42	DLPGSPNWVARFTILEGDPDGQFTSRTDPK	1		P55291	P55291	CDH15	CANCER_sp_P55291,CAD15_HUMAN Cadherin-15	c.932T>G p.I311S	Missense	QFTSRTD		DLPGSPNWVARFTILEGDPDGQFTIRTDPK	10	4.48439	2	243.285	3	1105.7	3315.09	-463.944	201.537	High	Cadherin	Cadherin_2	-2	Calcium-dependent cell adhesion proteins. They preferentially interact with themselves in a homophilic manner in connecting cells; thus contributing to the sorting of heterogeneous cell types. M-cadherin is part of the myogenic program and may provide a trigger for terminal muscle differentiation.		DLPGSPNWVARFTILEGDPDGQFTSRTDPK	1		0	0	0	P55291	0	0	0
43	DQEGQDLLLFIDNIFR	2	X	P06576	P06576	ATP5B	CANCER_sp_P06576,ATPB_HUMAN ATP synthase subunit beta, mitochondrial	c.901G>T p.V301L	Missense	GQDLLLF		DQEGQDVLLFIDNIFR	3	4.65548	0	712.951	2	968.78	1936.55	295.144	195.725	High	ATP-synt ab		1	Mitochondrial membrane ATP synthase produces ATP from ADP in the presence of a proton gradient across the membrane which is generated by electron transport complexes of the respiratory chain		DQEGQDLLLFIDNIFR	2	DQEGQDVLLFIDNIFR	147	173	204	P06576	1059	1106	1364
45	DQPFMQMPQHQGRTKLVK	1		Q6UX41-5	Q6UX41	BTNL8	CANCER_sp_Q6UX41-5,BTNL8_HUMAN Isoform 5 of Butyrophilin-like protein 8	c.241T>C p.Y81H	Missense	MPQHQGR		DQPFMQMPQYQGRTKLVK	10	3.80232	2	1716.88	2	1085.36	2169.71	279.78	161.405	High	V-set		2	May stimulate primary immune response. Acts on T-cell stimulated sub-optimally through the TCR/CD3 complex stimulating their proliferation and cytokine production.		DQPFMQMPQHQGRTKLVK	1		0	0	0	Q6UX41	0	0	0
46	DSAAVCLSEDLYPDMNVITGILKDYLRELPTPLITQPLYK	1		Q6ZW31	Q6ZW31	SYDE1	CANCER_sp_Q6ZW31,SYDE1_HUMAN Rho GTPase-activating protein SYDE1	c.1404C>G p.I468M	Missense	YPDMNVI		DSAAVCLSEDLYPDINVITGILKDYLRELPTPLITQPLYK	3	3.97885	2	2801.02	4	1127.4	4506.58	-389.724	150.928	High	RhoGAP	RHOGAP	1	GTPase activator for the Rho-type GTPases. Involved in placental development and positively regulates trophoblast cells migration. It regulates cytoskeletal remodeling.		DSAAVCLSEDLYPDMNVITGILKDYLRELPTPLITQPLYK	1		0	0	0	Q6ZW31	0	0	0
47	DSSLEFDLTKEEDLAALR	1		E5KLJ5	O60313	OPA1	CANCER_tr_E5KLJ5,E5KLJ5_HUMAN Dynamin-like 120 kDa protein, mitochondrial	c.1202G>T p.R401L	Missense	DSSLEFD		DSSREFDLTKEEDLAALR	3	3.73608	1	1156.08	2	1027.72	2054.43	1177.68	118.876	High	Dynamin N		-2	Dynamin-related GTPase that is essential for normal mitochondrial morphology by regulating the equilibrium between mitochondrial fusion and mitochondrial fission. Binds lipid membranes enriched in negatively charged phospholipids and promotes membrane tubulation.		DSSLEFDLTKEEDLAALR	1		0	0	0	O60313	3	69	9
48	DVAQSLENYTSMCPGTMEPIALPGGLTLPPVPFTK	1		Q96Q05-2	Q96Q05	TRAPPC9	CANCER_sp_Q96Q05-2,TPPC9_HUMAN Isoform 2 of Trafficking protein particle complex subunit 9	c.1832A>T p.K611M	Missense	YTSMCPG		DVAQSLENYTSKCPGTMEPIALPGGLTLPPVPFTK	3	4.07616	0	80.2126	3	1223.88	3669.63	-1414.37	232.575	High	TRAPPC9-Trs120		-1	Functions as an activator of NF-kappa-B. May function in neuronal cells differentiation. May play a role in vesicular transport from endoplasmic reticulum to Golgi.		DVAQSLENYTSMCPGTMEPIALPGGLTLPPVPFTK	1		0	0	0	Q96Q05	1	0	0
49	DVTQRYDPVSMTVTRK	1		Q01831	Q01831	XPC	CANCER_sp_Q01831,XPC_HUMAN DNA repair protein complementing XP-C cells	c.1766G>C p.W589S	Missense	DPVSMTV		DVTQRYDPVWMTVTRK	10	3.67399	2	142.308	2	949.3	1897.59	858.072	194.786	High	Rad4		-3	Acts as damage sensing and DNA-binding factor component of the XPC complex. Has a preference to bind DNA containing a short single-stranded segment but not to damaged oligonucleotides.		DVTQRYDPVSMTVTRK	1		0	0	0	Q01831	10	0	0
50	EAMQQADDWLGIPQVITPEEIVDPNVDEHSVMTYMSQFPK	3	X	P21333	P21333	FLNA	CANCER_sp_P21333,FLNA_HUMAN Filamin-A	c.781C>A p.L261M	Missense	MTYMSQF		EAMQQADDWLGIPQVITPEEIVDPNVDEHSVMTYLSQFPK	7,10	5.66579	0	2838.25	3	1529.98	4587.93	-45.8715	158.818	High	CH	CH	2	Promotes orthogonal branching of actin filaments and links them to membrane glycoproteins. Anchors transmembrane proteins to the actin cytoskeleton and serves as a scaffold for cytoplasmic signaling proteins		EAMQQADDWLGIPQVITPEEIVDPNVDEHSVMTYMSQFPK	3	EAMQQADDWLGIPQVITPEEIVDPNVDEHSVMTYLSQFPK	108	41	96	P21333	2506	393	1621
53	EAVILSFVSSNR	1		P38935	P38935	IGHMBP2	CANCER_sp_P38935,SMBP2_HUMAN DNA-binding protein SMUBP-2	c.1743A>C p.R581S	Missense	SFVSSNR		EAVILSFVRSNR	3	2.40005	0	11505.8	1	1322.52	1322.52	611.634	84.8624	High	AAA 12		-1	5' to 3' helicase that unwinds RNA and DNA duplices in an ATP-dependent reaction. Acts as a transcription regulator. Required for the transcriptional activation of the flounder liver-type antifreeze protein gene. May be involved in translation.		EAVILSFVSSNR	1		0	0	0	P38935	0	0	0
54	EAVMSFSITETEKIK	1	X	Q5T4T6	Q5T4T6	SYCP2L	CANCER_sp_Q5T4T6,SYC2L_HUMAN Synaptonemal complex protein 2-like	c.1058A>G p.N353S	Missense	AVMSFSI		EAVMNFSITETEKIK	10	4.24863	1	1480.71	3	571.171	1711.5	-805.674	156.456	High			1	Oocyte-specific protein that localizes to centromeres at the dictyate stage and regulates the survival of primordial oocytes.		EAVMSFSITETEKIK	1		0	0	0	Q5T4T6	0	0	0
55	EEEETKNKLNENTLK	6		Q9C037	Q9C037	TRIM4	CANCER_sp_Q9C037,TRIM4_HUMAN Tripartite motif-containing protein 4	c.690G>T p.K230N	Missense	ETKNKLN		EEEETKKKLNENTLK	3,7,10	3.84572	2	6663.47	2	908.913	1816.82	-1149.96	94.073	High			0	E3 ubiquitin-protein ligase. Mediates 'Lys-63'-linked polyubiquitination of the innate immune receptor DDX58, this linkage doesn't lead to proteasomal degradation but seems to enhance IFN induction.		EEEETKNKLNENTLK	6		0	0	0	Q9C037	0	0	0
61	EETQLQPILQQKTLLK	1		P98164	P98164	LRP2	CANCER_sp_P98164,LRP2_HUMAN Low-density lipoprotein receptor-related protein 2	p.K4584fs*>71	Deletion - frameshift	NLFENLNKLPTLKIQSMHRWRTSKRKVLLRHHLHHLRSLLSLSLLREETQLQPILQQKTLLKTPQILLKKTLKY		0	3	3.72492	1	9241.88	2	956.38	1911.75	866.713	70.9009	High				Multiligand endocytic receptor. Mediates endocytosis of high-density lipoproteins.		EETQLQPILQQKTLLK	1		0	0	0	P98164	2	1	3
62	EEVESFASFFPLPGLPDF	1		P34896	P34896	SHMT1	CANCER_sp_P34896,GLYC_HUMAN Serine hydroxymethyltransferase, cytosolic	c.1420C>T p.L474F	Missense	FASFFPL	Homo sapiens non-reviewed	EEVESFASLFPLPGLPDF	7	3.76533	0	361.472	2	1015.3	2029.59	802.591	177.157	High			0	Interconversion of serine and glycine.		EEVESFASFFPLPGLPDF	1		0	0	0	P34896	1	0	4
63	EFADSLGIPFLETSAKNAMNVEQSFMTMAAEIK	2	X	P62820	P62820	RAB1A	CANCER_sp_P62820,RAB1A_HUMAN Ras-related protein Rab-1A	c.476C>T p.T159M	Missense	KNAMNVE		EFADSLGIPFLETSAKNATNVEQSFMTMAAEIK	3,7	4.5856	1	283.505	3	1207.28	3619.83	-250.53	204.552	High	Ras	RAB	-1	The small GTPases Rab are key regulators of intracellular membrane trafficking, from the formation of transport vesicles to their fusion with membranes. Plays a role in cell adhesion/migration, cellular defense reactions against pathogenic bacteria, and microtubule-dependent protein transport.		EFADSLGIPFLETSAKNAMNVEQSFMTMAAEIK	2		0	0	0	P62820	14	18	6
65	EFDTLSGKVEESPDK	1	X	Q9BXX2	Q9BXX2	ANKRD30B	CANCER_sp_Q9BXX2,AN30B_HUMAN Ankyrin repeat domain-containing protein 30B	c.2278T>G p.L760V	Missense	SGKVEES		EFDTLSGKLEESPDK	3	3.46942	1	1752.42	2	842.64	1684.27	2064.01	85.2444	High			1	n/a		EFDTLSGKVEESPDK	1		0	0	0	Q9BXX2	0	0	0
66	EFGANDNMGASLITQETSLGGK	1		P01833	P01833	PIGR	CANCER_sp_P01833,PIGR_HUMAN Polymeric immunoglobulin receptor	c.2105C>T p.S702L	Missense	GASLITQ		EFGANDNMGASSITQETSLGGK	3	4.25179	0	4922.22	3	747.5	2240.49	194.322	69.277	High			-2	This receptor binds polymeric IgA and IgM at the basolateral surface of epithelial cells. The complex is then transported across the cell to be secreted at the apical surface, where the extracellular (the secretory component) is separated from the transmembrane segment.		EFGANDNMGASLITQETSLGGK	1		0	0	0	P01833	0	0	1
67	EILYVCESDSLKDFVIQQTTCQAVTR	1		P0C7P3	P0C7P3	SLFN14	CANCER_sp_P0C7P3,SLN14_HUMAN Schlafen family member 14	c.1904C>T p.T635I	Missense	DFVIQQT	Other, non-reviewed	EILYVCESDSLKDFVTQQTTCQAVTR	10	4.36156	1	2419.64	3	998.64	2993.91	1483.28	122.31	High			-1	May play a role in RNA surveillance pathways. Cleaves different types of rRNAs and mRNAs in a magnesium- and manganese-dependent and ATP-independent manner. Involved in correct maturation of megakaryocytes and especially important for proplatelet extension.		EILYVCESDSLKDFVIQQTTCQAVTR	1		0	0	0	P0C7P3	0	0	0
68	EIYPYVIQERRPTLNELGISTPEELGLDKV	2	X	P20674	P20674	COX5A	CANCER_sp_P20674,COX5A_HUMAN Cytochrome c oxidase subunit 5A, mitochondrial	c.389T>G p.L130R	Missense	IQERRPT		EIYPYVIQELRPTLNELGISTPEELGLDKV	3,7	4.84098	2	1740.42	3	1158.68	3474.03	629.911	177.576	High	COX5A		-2	This is the heme A-containing chain of cytochrome c oxidase, the terminal oxidase in mitochondrial electron transport.		EIYPYVIQERRPTLNELGISTPEELGLDKV	2	EIYPYVIQELRPTLNELGISTPEELGLDKV	133	105	116	P20674	325	178	191
70	EKDIMDLYNQPELVK	1		Q9UHA7	Q9UHA7	IL36A	CANCER_sp_Q9UHA7,IL36A_HUMAN Interleukin-36 alpha	c.302C>T p.P101L	Missense	QPELVKS		EKDIMDLYNQPEPVK	7	3.50602	1	4093.3	2	917.28	1833.55	-748.758	89.7719	High	IL1		-3	Cytokine that binds to and signals through the IL1RL2/IL-36R receptor which in turn activates NF-kappa-B and MAPK signaling pathways in target cells linked to a pro-inflammatory response. Part of the IL-36 signaling system that is thought to be present in epithelial barriers and to take part in local inflammatory response.		EKDIMDLYNQPELVK	1	EKDIMDLYNQPEPVK	4	9	7	Q9UHA7	4	9	7
71	EKEEVGQWLTNTIDTLNMQVEQFESEVESLSVQTR	1		O75175	O75175	CNOT3	CANCER_sp_O75175,CNOT3_HUMAN CCR4-NOT transcription complex subunit 3	c.420C>A p.D140E	Missense	MQVEQFE		EKEEVGQWLTNTIDTLNMQVDQFESEVESLSVQTR	10	4.39352	1	473.455	3	1367.58	4100.73	916.839	212.519	High	Not3		2	Component of the CCR4-NOT complex. Involved in mitotic progression and regulation of the spindle assembly checkpoint. Can repress transcription.		EKEEVGQWLTNTIDTLNMQVEQFESEVESLSVQTR	1	EKEEVGQWLTNTIDTLNMQVDQFESEVESLSVQTR	1	0	1	O75175	1	0	1
72	EKLSQRIQYLNCLLDR	1		Q9P1Z9	Q9P1Z9	CCDC180	CANCER_sp_Q9P1Z9,CC180_HUMAN Coiled-coil domain-containing protein 180	p.S1164>?	Missense	LNCLLDR		EKLSQRIQYLNCSLDR	7	3.51934	2	1007.17	2	997.82	1994.63	1285.02	131.34	High			-2	n/a		EKLSQRIQYLNCLLDR	1		0	0	0	Q9P1Z9	1	0	0
73	EKPYFLIPEEYTFIQNVPLEDR	3		Q00839-2	Q00839	HNRNPU	CANCER_sp_Q00839-2,HNRPU_HUMAN Isoform Short of Heterogeneous nuclear ribonucleoprotein U	c.1346C>T p.P449L	Missense	PYFLIPE		EKPYFPIPEEYTFIQNVPLEDR	3,7,10	5.35602	0	1617.71	3	914.28	2740.83	159.983	109.665	High	SPRY	B302_SPRY	-3	DNA- and RNA-binding protein involved in several cellular processes such as nuclear chromatin organization, telomere-length regulation, transcription, mRNA alternative splicing and stability, Xist-mediated transcriptional silencing and mitotic cell progression.		EKPYFLIPEEYTFIQNVPLEDR	3	EKPYFPIPEEYTFIQNVPLEDR	149	152	94	Q00839	539	569	333
76	ELDKIISVFYTAVTPMLNPIIYSLR	1		Q8NGH3	Q8NGH3	OR2D3	CANCER_sp_Q8NGH3,OR2D3_HUMAN Olfactory receptor 2D3	c.867G>A p.M289I	Missense	LDKIISV		ELDKMISVFYTAVTPMLNPIIYSLR	7	4.18623	1	435.279	3	966.62	2897.85	433.448	122.915	High	7tm 4	G_Protein_Recep_F1_2	1	Odorant receptor.		ELDKIISVFYTAVTPMLNPIIYSLR	1		0	0	0	Q8NGH3	0	0	0
77	ELFPTPDHTEESTTDDK	1		P46013	P46013	MKI67	CANCER_sp_P46013,KI67_HUMAN Antigen KI-67	c.6251A>C p.Q2084P	Missense	ELFPTPD		ELFQTPDHTEESTTDDK	3,10	2.78121	0	3073.44	1	1963.8	1963.8	987.294	57.2215	Medium	K167R		-1	Required to maintain individual mitotic chromosomes dispersed in the cytoplasm following nuclear envelope disassembly. Prevents chromosomes from collapsing into a single chromatin mass.		ELFPTPDHTEESTTDDK	1		0	0	0	P46013	90	8	0
78	ELFQAPDHTEESTTDDK	1		P46013	P46013	MKI67	CANCER_sp_P46013,KI67_HUMAN Antigen KI-67	c.6253A>G p.T2085A	Missense	LFQAPDH		ELFQTPDHTEESTTDDK	3,10	3.16869	0	1999.83	1	1963.98	1963.98	572.103	56.8426	High	K167R		0	Required to maintain individual mitotic chromosomes dispersed in the cytoplasm following nuclear envelope disassembly. Prevents chromosomes from collapsing into a single chromatin mass.		ELFQAPDHTEESTTDDK	1		0	0	0	P46013	90	8	0
79	ELGICPDDAAVIPIKNNWFYTIEILK	1		P12273	P12273	PIP	CANCER_sp_P12273,PIP_HUMAN Prolactin-inducible protein	c.406C>T p.R136W	Missense	KNNWFYT		ELGICPDDAAVIPIKNNRFYTIEILK	7	4.45479	1	729.29	3	993.86	2979.57	1344.7	151.628	High			-3	n/a		ELGICPDDAAVIPIKNNWFYTIEILK	1		0	0	0	P12273	0	0	0
80	ELLAALQKVVVPIYCTSFLAVEEDKQQNIAR	1		Q8IWX8	Q8IWX8	CHERP	CANCER_sp_Q8IWX8,CHERP_HUMAN Calcium homeostasis endoplasmic reticulum protein	c.777G>T p.K259N	Missense	KQQNIAR		ELLAALQKVVVPIYCTSFLAVEEDKQQKIAR	3	3.8866	2	185.696	3	1162.26	3484.77	-1181.39	219.858	High	CTD bind	CID	0	Involved in calcium homeostasis, growth and proliferation.		ELLAALQKVVVPIYCTSFLAVEEDKQQNIAR	1		0	0	0	Q8IWX8	41	9	14
81	ELLSKQDHYDLGLRAIK	1		DNAH11	Q96DT5	DNAH11	CANCER_co_DNAH11	c.6215G>T p.W2072L	Missense	HYDLGLR		ELLSKQDHYDWGLRAIK	7	3.72521	2	3895.16	2	1000.32	1999.63	267.82	118.223	High	AAA 6		-2	Force generating protein of respiratory cilia. Produces force towards the minus ends of microtubules.		ELLSKQDHYDLGLRAIK	1		0	0	0	Q96DT5	1	0	3
82	EMIKAGMNIVR	1		P30613	P30613	PKLR	CANCER_sp_P30613,KPYR_HUMAN Pyruvate kinase isozymes R/L	c.344C>T p.A115V	Missense	MNIVRLN		EMIKAGMNIAR	3	2.43986	1	845.402	1	1262.98	1262.98	1032.79	46.6836	High	PK		0	Plays a key role in glycolysis.		EMIKAGMNIVR	1		0	0	0	P30613	0	0	1
83	EMKLLTELNFL	2		Q7Z4K8	Q7Z4K8	TRIM46	CANCER_sp_Q7Z4K8,TRI46_HUMAN Tripartite motif-containing protein 46	c.1282C>T p.R428*	Nonsense	NFL	Homo sapiens reviewed	0	3	2.56422	1	5915.33	1	1352.56	1352.56	1352.28	63.9635	High				Microtubule-associated protein involved in the formation of parallel microtubule bundles linked by cross-bridges in the proximal axon. Required for the uniform orientation and maintenance of the parallel microtubule fascicles, proper axon specification, the establishment of neuronal polarity, and proper neuronal migration.		EMKLLTELNFL	2		0	0	0	Q7Z4K8	0	0	0
85	EPGESGVIRIPVIR	1		Q5SZK8	Q5SZK8	FREM2	CANCER_sp_Q5SZK8,FREM2_HUMAN FRAS1-related extracellular matrix protein 2	c.6809T>G p.V2270G	Missense	GESGVIR		EPGESVVIRIPVIR	7	3.51166	1	414.907	2	763.14	1525.27	2227.72	47.9669	High	Calx-beta		-3	Extracellular matrix protein required for maintenance of the integrity of the skin epithelium and for maintenance of renal epithelia. May be required for epidermal adhesion.		EPGESGVIRIPVIR	1		0	0	0	Q5SZK8	1	0	1
86	EQLQQEQALLEEIER	2	X	Q15149	Q15149	PLEC	CANCER_sp_Q15149,PLEC_HUMAN Plectin	c.4157G>A p.R1386Q	Missense	EQLQQEQ		EQLRQEQALLEEIER	3,7	4.63875	0	3056.23	2	928.82	1856.63	373.279	85.1281	High			1	Interlinks intermediate filaments with microtubules and microfilaments and anchors intermediate filaments to desmosomes. May be involved in the regulation of filament network dynamics.		EQLQQEQALLEEIER	2	EQLRQEQALLEEIER	1	0	0	Q15149	682	245	131
88	ESSTVASDGSMEGKEGSTKVEENR	1		Q96P66	Q96P66	GPR101	CANCER_sp_Q96P66,GP101_HUMAN Probable G-protein coupled receptor 101	c.991A>C p.S331R	Missense	EENRMKA		ESSTVASDGSMEGKEGSTKVEENS	7	3.68593	2	2425.69	2	1258.72	2516.43	916.6	123.865	High	7tm 1	G_Protein_Recep_F1_2	-1	Orphan receptor.		ESSTVASDGSMEGKEGSTKVEENR	1		0	0	0	Q96P66	1	0	0
89	ETQETLALTQGKLH	1		Q13136	Q13136	PPFIA1	CANCER_sp_Q13136,LIPA1_HUMAN Liprin-alpha-1	c.208G>T p.E70*	Nonsense	KLH	Homo sapiens reviewed	0	10	2.5007	1	877.957	1	1567.66	1567.66	-745.009	50.7304	High				May regulate the disassembly of focal adhesions. May localize receptor-like tyrosine phosphatases type 2A at specific sites on the plasma membrane, possibly regulating their interaction with the extracellular environment and their association with substrates.		ETQETLALTQGKLH	1		0	0	0	Q13136	0	0	2
90	EVVQVSFVPVPSFWGLVNSAWNLCSVGKR	1		Q9NS85	Q9NS85	CA10	CANCER_sp_Q9NS85,CAH10_HUMAN Carbonic anhydrase-related protein 10	c.122G>T p.G41V	Missense	VVQVSFV		EVVQGSFVPVPSFWGLVNSAWNLCSVGKR	10	4.06713	1	1696.99	3	1070.82	3210.45	1800.06	131.465	High	Carb anhydrase	ALPHA_CA_2	-3	Does not have a catalytic activity.		EVVQVSFVPVPSFWGLVNSAWNLCSVGKR	1		0	0	0	Q9NS85	0	0	0
91	FELTGIPPAPRGVLQIEVTFDIDANGILNVSAVDK	2		P11142	P11142	HSPA8	CANCER_sp_P11142,HSP7C_HUMAN Heat shock cognate 71 kDa protein	c.1415C>T p.P472L	Missense	RGVLQIE		FELTGIPPAPRGVPQIEVTFDIDANGILNVSAVDK	7,10	4.85251	1	339.559	3	1237.14	3709.41	113.373	226.623	High	HSP70		-3	Molecular chaperone implicated in a wide variety of cellular processes, including protection of the proteome from stress, folding and transport of newly synthesized polypeptides, activation of proteolysis of misfolded proteins and the formation and dissociation of protein complexes.		FELTGIPPAPRGVLQIEVTFDIDANGILNVSAVDK	2	FELTGIPPAPRGVPQIEVTFDIDANGILNVSAVDK	0	0	0	P11142	1823	2501	1877
93	FFCDFVTIEMVFHVKAVEVYSSAFQTLEK	1		Q6ZTR7	Q6ZTR7	FAM92B	CANCER_sp_Q6ZTR7,FA92B_HUMAN Protein FAM92B	c.581C>T p.A194V	Missense	VFHVKAV		FFCDFVTIEMVFHAKAVEVYSSAFQTLEK	3	4.12845	1	4366.71	3	1139.56	3416.67	581.39	52.1299	High	FAM92		0	May play a role in ciliogenesis. In cooperation with CBY1 may facilitate ciliogenesis likely by the recruitment and fusion of endosomal vesicles at distal appendages during early stages of ciliogenesis.		FFCDFVTIEMVFHVKAVEVYSSAFQTLEK	1		0	0	0	Q6ZTR7	0	0	0
94	FGLAHLMALGLGPWMAVEIPDLIQK	1	X	Q9Y3C8	Q9Y3C8	UFC1	CANCER_sp_Q9Y3C8,UFC1_HUMAN Ubiquitin-fold modifier-conjugating enzyme 1	c.436C>A p.L146M	Missense	GPWMAVE		FGLAHLMALGLGPWLAVEIPDLIQK	10	4.26409	0	659.697	3	907.32	2719.95	-191.682	178.996	High	UFC1		2	E2-like enzyme which forms an intermediate with UFM1 via a thioester linkage.		FGLAHLMALGLGPWMAVEIPDLIQK	1	FGLAHLMALGLGPWLAVEIPDLIQK	0	0	3	Q9Y3C8	0	0	3
95	FHCVVYPFKPKLTIK	1		Q9Y5X5	Q9Y5X5	NPFFR2	CANCER_sp_Q9Y5X5,NPFF2_HUMAN Neuropeptide FF receptor 2	c.741G>C p.Q247H	Missense	DRFHCVV		FQCVVYPFKPKLTIK	3	4.1419	1	7004.69	2	910.84	1820.67	353.447	81.0192	High	7tm 1	G_Protein_Recep_F1_2	0	Receptor for NPAF (A-18-F-amide) and NPFF (F-8-F-amide) neuropeptides, also known as morphine-modulating peptides. This receptor mediates its action by association with G proteins that activate a phosphatidylinositol-calcium second messenger system.		FHCVVYPFKPKLTIK	1		0	0	0	Q9Y5X5	0	0	0
96	FIVNKSEDEEDAAK	1		O00442	O00442	RTCA	CANCER_sp_O00442,RTCA_HUMAN RNA 3'-terminal phosphate cyclase	c.1017G>T p.K339N	Missense	FIVNKSE		FIVKKSEDEEDAAK	3	3.53218	1	2360.73	2	797.84	1594.67	-54.474	69.4372	High			0	Catalyzes the conversion of 3'-phosphate to a 2',3'-cyclic phosphodiester at the end of RNA. The biological role of this enzyme is unknown but it is likely to function in some aspects of cellular RNA processing.		FIVNKSEDEEDAAK	1		0	0	0	O00442	0	0	0
97	FLEQTNKLLETK	2		Q9NSB4	Q9NSB4	KRT82	CANCER_sp_Q9NSB4,KRT82_HUMAN Keratin, type II cuticular Hb2	c.431A>C p.K144T	Missense	LEQTNKL		FLEQKNKLLETK	3,7	3.71013	1	651.998	2	731.658	1462.31	-1026.7	4.39923	High	Filament	IF_ROD_2	-1	n/a		FLEQTNKLLETK	2		0	0	0	Q9NSB4	0	0	0
99	FLPPAQVTVVGSYLLGTCI	1		Q9H6R4	Q9H6R4	NOL6	CANCER_sp_Q9H6R4,NOL6_HUMAN Nucleolar protein 6	c.517C>T p.R173*	Nonsense	TCI	Homo sapiens reviewed	0	7	2.70016	0	209.587	1	1976.79	1976.79	-649.311	48.7059	High				n/a		FLPPAQVTVVGSYLLGTCI	1		0	0	0	Q9H6R4	57	44	46
100	FLRREAICPDSPNLSDGTVLSMNHNTDTPR	1		Q9H156	Q9H156	SLITRK2	CANCER_sp_Q9H156,SLIK2_HUMAN SLIT and NTRK-like protein 2	c.1717G>A p.G573R	Missense	KFLRREA		FLGREAICPDSPNLSDGTVLSMNHNTDTPR	3	4.30034	2	167.907	3	1119.7	3357.09	141.27	193.461	High			-2	It is involved in synaptogenesis and promotes excitatory synapse differentiation. Suppresses neurite outgrowth.		FLRREAICPDSPNLSDGTVLSMNHNTDTPR	1		0	0	0	Q9H156	0	0	0
101	FQCSAVMALQEACEAYLVGLFEDTNLCAIHAK	1		P68431	P68431	HIST1H3A	CANCER_sp_P68431,H31_HUMAN Histone H3.1	c.259A>T p.S87C	Missense	RFQCSAV		FQSSAVMALQEACEAYLVGLFEDTNLCAIHAK	10	5.42863	0	1731.4	3	1164.06	3490.17	438.25	209.995	High	Histone		-1	Histones play a central role in transcription regulation, DNA repair, DNA replication and chromosomal stability. DNA accessibility is regulated via a complex set of post-translational modifications of histones		FQCSAVMALQEACEAYLVGLFEDTNLCAIHAK	1	FQSSAVMALQEACEAYLVGLFEDTNLCAIHAK	1	25	14	P68431	1	25	14
102	FQSSAVMALQEACEAYLVGLFEYTNLCAIHAK	1		P68431	P68431	HIST1H3A	CANCER_sp_P68431,H31_HUMAN Histone H3.1	c.319G>T p.D107Y	Missense	LFEYTNL		FQSSAVMALQEACEAYLVGLFEDTNLCAIHAK	3,7,10	4.1395	0	179.375	3	1175.26	3523.77	871.328	181.142	High	Histone		-3	Histones play a central role in transcription regulation, DNA repair, DNA replication and chromosomal stability. DNA accessibility is regulated via a complex set of post-translational modifications of histones		FQSSAVMALQEACEAYLVGLFEYTNLCAIHAK	1	FQSSAVMALQEACEAYLVGLFEDTNLCAIHAK	1	25	14	P68431	1	25	14
103	FQSSAVMALQEGCEAYLVGLFEDTNLCAIHAK	2	X	P68431	P68431	HIST1H3A	CANCER_sp_P68431,H31_HUMAN Histone H3.1	c.287C>G p.A96G	Missense	LQEGCEA		FQSSAVMALQEACEAYLVGLFEDTNLCAIHAK	3,7,10	4.33545	0	334.337	3	1153.44	3458.31	-97.6272	199.745	High	Histone		0	Histones play a central role in transcription regulation, DNA repair, DNA replication and chromosomal stability. DNA accessibility is regulated via a complex set of post-translational modifications of histones		FQSSAVMALQEGCEAYLVGLFEDTNLCAIHAK	2	FQSSAVMALQEACEAYLVGLFEDTNLCAIHAK	1	25	14	P68431	1	25	14
105	FRVADRDGDSMATR	1		Q96D15	Q96D15	RCN3	CANCER_sp_Q96D15,RCN3_HUMAN Reticulocalbin-3	c.530A>G p.Q177R	Missense	VADRDGD		FRVADQDGDSMATR	7	3.40675	2	5005.57	2	798.17	1595.33	-891.656	60.2769	High		EF_HAND_2	1	n/a		FRVADRDGDSMATR	1		0	0	0	Q96D15	0	0	0
106	FTLDCTHPVEDGIMDAANYEQFLQER	2	X	P35268	P35268	RPL22	CANCER_sp_P35268,RL22_HUMAN 60S ribosomal protein L22	c.116T>A p.F39Y	Missense	AANYEQF		FTLDCTHPVEDGIMDAANFEQFLQER	3,10	4.42968	0	1896.12	3	1015.64	3044.91	835.663	141.036	High	Ribosomal L22e		3	Binds to Epstein-Barr virus small RNAs and to heparin.		FTLDCTHPVEDGIMDAANYEQFLQER	2	FTLDCTHPVEDGIMDAANFEQFLQER	10	117	124	P35268	34	168	157
108	FVPIGAPLDTPTPWCPHPGCPGLWHQWLPPLVQLPISHGPLR	1		Q9BRQ5	Q9BRQ5	ORAI3	CANCER_sp_Q9BRQ5,ORAI3_HUMAN Protein orai-3	c.554delC p.M187fs*96	Deletion - frameshift	PTPWCPHPGCPGLWHQWLPPLVQLPISHGPLRLQHRPKLSQPAHPGKPVVVVGPMGQAGKQPWPPQPSWYPWGSCLWPLPCISTAPWWHTRQTATSRN		0	7	4.49846	0	380.007	4	1156.54	4623.14	-922.891	182.82	High	Orai-1			Key regulator or component of store-operated Ca2+ channel and transcription factor NFAT nuclear import.		FVPIGAPLDTPTPWCPHPGCPGLWHQWLPPLVQLPISHGPLR	1		0	0	0	Q9BRQ5	0	0	0
109	GAFTFWSYVIGLPLPSSSILSWKFCHVLHK	1		O75146	O75146	HIP1R	CANCER_sp_O75146,HIP1R_HUMAN Huntingtin-interacting protein 1-related protein	c.212C>T p.A71V	Missense	WSYVIGL		GAFTFWSYAIGLPLPSSSILSWKFCHVLHK	7	4.02996	1	488.973	3	1140.86	3420.57	-67.6072	191.698	High	ANTH	ENTH	0	Component of clathrin-coated pits and vesicles, that may link the endocytic machinery to the actin cytoskeleton. May act through the ENTH domain to promote cell survival by stabilizing receptor tyrosine kinases following ligand-induced endocytosis.		GAFTFWSYVIGLPLPSSSILSWKFCHVLHK	1		0	0	0	O75146	2	4	11
110	GCIEKLSEDVEQLKK	1	X	P61266	P61266	STX1B	CANCER_sp_P61266,STX1B_HUMAN Syntaxin-1B	c.157G>T p.V53L	Missense	VEQLKKQ		GCIEKLSEDVEQVKK	7	3.71908	2	1207.67	2	860.72	1720.43	891.242	120.546	High	Syntaxin		1	Potentially involved in docking of synaptic vesicles at presynaptic active zones.		GCIEKLSEDVEQLKK	1		0	0	0	P61266	0	0	0
111	GCTMIWWKINNLIASESYYTYASISGISSMPSLR	1		CATSPERG	Q6ZRH7	CATSPERG	CANCER_co_CATSPERG	c.2224C>T p.R742W	Missense	TMIWWKI		GCTMIRWKINNLIASESYYTYASISGISSMPSLR	3	4.29751	1	134.747	3	1283.42	3848.25	1399.67	203.169	High	CATSPERG		-3	Probably involved in sperm cell hyperactivation via its association with CATSPER1. Sperm cell hyperactivation is needed for sperm motility which is essential late in the preparation of sperm for fertilization.		GCTMIWWKINNLIASESYYTYASISGISSMPSLR	1		0	0	0	Q6ZRH7	0	0	0
112	GEHPQVTTEPCGPWKQRAPISDHTLLR	1		A2RUT3	A2RUT3	TMEM89	CANCER_sp_A2RUT3,TMM89_HUMAN Transmembrane protein 89	c.335G>A p.R112Q	Missense	PWKQRAP	Other, non-reviewed	GEHPQVTTEPCGPWKRRAPISDHTLLR	10	4.36987	2	610.684	3	1018.7	3054.09	179.404	191.437	High	TMEM89		1	n/a		GEHPQVTTEPCGPWKQRAPISDHTLLR	1		0	0	0	?	0	0	0
113	GENNDEEDVETEPEMMSKPLSALSK	1		O15090	O15090	ZNF536	CANCER_sp_O15090,ZN536_HUMAN Zinc finger protein 536	c.3571A>T p.T1191S	Missense	EMMSKPL		GENNDEEDVETEPEMMTKPLSALSK	3	4.18586	0	4106.86	3	927.7	2781.09	667.669	152.565	High			1	May be involved in transcriptional regulation. Recognizes and binds 2 copies of the core DNA sequence 5'-CCCCCA-3'.		GENNDEEDVETEPEMMSKPLSALSK	1		0	0	0	O15090	0	0	0
114	GFDFVTFESPADAK	1	X	P38159-3	P38159	RBMX	CANCER_sp_P38159-3,RBMX_HUMAN Isoform 3 of RNA-binding motif protein, X chromosome	c.155C>A p.A52D	Missense	RGFDFVT		GFAFVTFESPADAK	10	4.04985	0	2642.13	2	766.22	1531.43	471.155	91.7114	High	RRM 1	RRM	-2	Binds to and stimulates transcription from the tumor suppressor TXNIP gene promoter. Component of the supraspliceosome complex that regulates pre-mRNA alternative splice site selection. Binds non-specifically to pre-mRNAs.		GFDFVTFESPADAK	1	GFAFVTFESPADAK	97	66	38	P38159	0	103	0
115	GFGFITFTNPEHASDAMR	1	X	P98179	P98179	RBM3	CANCER_sp_P98179,RBM3_HUMAN Putative RNA-binding protein 3	c.185T>A p.V62D	Missense	HASDAMR	Mouse reviewed	GFGFITFTNPEHASVAMR	7	4.78338	0	3750.97	2	1000.22	1999.43	757.816	82.9275	High	RRM 1	RRM	-3	Enhances global protein synthesis at physiological and mild hypothermic temperatures. Reduces the relative abundance of microRNAs, when overexpressed. Enhances phosphorylation of translation initiation factors		GFGFITFTNPEHASDAMR	1	GFGFITFTNPEHASVAMR	92	47	41	P98179	455	165	173
116	GFGSYRPSASSPFHFQPSAASLTANLRLPMASALPEALCSQSR	1		Q9UKK3	Q9UKK3	PARP4	CANCER_sp_Q9UKK3,PARP4_HUMAN Poly [ADP-ribose] polymerase 4	c.4364A>G p.H1455R	Missense	GSYRPSA		GFGSYHPSASSPFHFQPSAASLTANLRLPMASALPEALCSQSR	3	4.49876	1	1404.75	4	1127.42	4506.66	-347.448	153.18	High			0	n/a		GFGSYRPSASSPFHFQPSAASLTANLRLPMASALPEALCSQSR	1		0	0	0	Q9UKK3	0	0	0
117	GFNLGALKYLVMDEADR	1		Q9H0S4	Q9H0S4	DDX47	CANCER_sp_Q9H0S4,DDX47_HUMAN Probable ATP-dependent RNA helicase DDX47	c.496A>G p.R166G	Missense	FNLGALK		GFNLRALKYLVMDEADR	10	3.84401	1	3692.86	2	957.8	1914.59	1373.3	59.9316	High	DEAD	Helicase_ATP_Bind_1	-2	Involved in apoptosis. May have a role in rRNA processing and mRNA splicing. Associates with pre-rRNA precursors.		GFNLGALKYLVMDEADR	1		0	0	0	Q9H0S4	14	23	9
118	GGPVTQPPGMGEALLGSEQFAETPK	1		O94933	O94933	SLITRK3	CANCER_sp_O94933,SLIK3_HUMAN SLIT and NTRK-like protein 3	c.2342G>T p.G781V	Missense	GGPVTQP		GGPGTQPPGMGEALLGSEQFAETPK	3	4.16275	0	1012.54	3	834.48	2501.43	1280.12	132.11	High			-3	Suppresses neurite outgrowth.		GGPVTQPPGMGEALLGSEQFAETPK	1		0	0	0	O94933	0	0	0
119	GMLDLLEVHLLDFPNIVIK	1	X	Q6P2Q9	Q6P2Q9	PRPF8	CANCER_sp_Q6P2Q9,PRP8_HUMAN Pre-mRNA-processing-splicing factor 8	c.5612C>T p.P1871L	Missense	MLDLLEV		GMLDPLEVHLLDFPNIVIK	7	3.88683	0	2735.37	2	1090.4	2179.79	262.907	138.285	High	PRP8 domainIV		-3	Functions as a scaffold that mediates the ordered assembly of spliceosomal proteins and snRNAs. Interacts with both the 5' and the 3' splice site.		GMLDLLEVHLLDFPNIVIK	1	GMLDPLEVHLLDFPNIVIK	60	27	35	Q6P2Q9	1032	495	367
120	GMLDPREVHLLDFPNIVIK	1		Q6P2Q9	Q6P2Q9	PRPF8	CANCER_sp_Q6P2Q9,PRP8_HUMAN Pre-mRNA-processing-splicing factor 8	c.5615T>G p.L1872R	Missense	LDPREVH		GMLDPLEVHLLDFPNIVIK	7	3.85014	1	668.207	2	1104.38	2207.75	700.863	169.658	High	PRP8 domainIV		-2	Functions as a scaffold that mediates the ordered assembly of spliceosomal proteins and snRNAs. Interacts with both the 5' and the 3' splice site.		GMLDPREVHLLDFPNIVIK	1	GMLDPLEVHLLDFPNIVIK	60	27	35	Q6P2Q9	1032	495	367
121	GRCAGELKR	1		Q6NV74	Q6NV74	KIAA1211L	CANCER_sp_Q6NV74,K121L_HUMAN Uncharacterized protein KIAA1211-like	c.2395delA p.R799fs*55	Deletion - frameshift	AEKGRCAGELKRVCRLQQQGLELMGSLRHPGSPSLGRSGGGPWTSHPTRKTSLGHGP		0	7	2.6234	2	2736.23	1	989.38	989.38	-152.592	60.2331	High				n/a		GRCAGELKR	1		0	0	0	Q6NV74	0	0	0
122	GRLILLIVNLHILLDLTRK	5		ABCB11	O95342	ABCB11	CANCER_co_ABCB11	c.3156delT p.Q1053fs*44	Deletion - frameshift	RFFNCWTDNPQSVYTILQVKNGTTSRGRLILLIVNLHILLDLTRKF		0	3,7,10	3.98835	2	5258.6	2	1108.42	2215.83	1087.9	54.9471	High				Involved in the ATP-dependent secretion of bile salts into the canaliculus of hepatocytes.		GRLILLIVNLHILLDLTRK	5		0	0	0	O95342	0	0	0
127	GTAAAAAAAAAAAAAK	4	X	P50914	P50914	RPL14	CANCER_sp_P50914,RL14_HUMAN 60S ribosomal protein L14	p.A159_K160insAAA	Insertion - in frame	AAAAAAKVP	Homo sapiens non-reviewed	GTAAAAAAAAAAK	7,10	4.80562	0	1426.24	2	615.24	1229.47	657.357	42.5187	High				Component of the large ribosomal subunit.		GTAAAAAAAAAAAAAK	4		0	0	0	P50914	79	73	123
131	GTGGTDLTNFLK	1		P14902	P14902	IDO1	CANCER_sp_P14902,I23O1_HUMAN Indoleamine 2,3-dioxygenase 1	c.1154T>C p.M385T	Missense	TDLTNFL		GTGGTDLMNFLK	10	2.40442	0	4804.52	1	1223.52	1223.52	-85.8954	113.062	High	IDO		-1	Catalyzes the first and rate limiting step of the catabolism of the essential amino acid tryptophan along the kynurenine pathway. Involved in the peripheral immune tolerance, contributing to maintain homeostasis. Acts as a suppressor of anti-tumor immunity.		GTGGTDLTNFLK	1		0	0	0	P14902	0	0	0
132	GTKPQNASLAGWLPSIK	1		Q8IZX4	Q8IZX4	TAF1L	CANCER_sp_Q8IZX4,TAF1L_HUMAN Transcription initiation factor TFIID subunit 1-like	p.G449N	Missense	KPQNASL		GTKPQGASLAGWLPSIK	7	3.52551	0	511.983	2	885.18	1769.35	778.5	97.9828	High			0	May act as a functional substitute for TAF1/TAFII250 during male meiosis, when sex chromosomes are transcriptionally silenced.		GTKPQNASLAGWLPSIK	1		0	0	0	Q8IZX4	0	0	1
133	GTSAQTWSDVEGQRPALLICTAAAGPTQGVKAYPDATVHR	1		Q8IXH8	Q8IXH8	CDH26	CANCER_sp_Q8IXH8,CAD26_HUMAN Cadherin-like protein 26	c.2116A>G p.M706V	Missense	DATVHRQ		GTSAQTWSDVEGQRPALLICTAAAGPTQGVKAYPDATMHR	7	4.46671	1	154.264	3	1375.32	4123.95	-28.2605	224.016	High			1	Calcium-dependent cell adhesion proteins. They preferentially interact with themselves in a homophilic manner in connecting cells; cadherins may thus contribute to the sorting of heterogeneous cell types.		GTSAQTWSDVEGQRPALLICTAAAGPTQGVKAYPDATVHR	1		0	0	0	Q8IXH8	0	0	0
134	GVVDSEDLPLNITR	1		P07900-2	P07900	HSP90AA1	CANCER_sp_P07900-2,HS90A_HUMAN Isoform 2 of Heat shock protein HSP 90-alpha	c.1561T>A p.S521T	Missense	LNITREM		GVVDSEDLPLNISR	3	4.2294	0	8840.93	2	764.241	1527.48	-213.345	65.5827	High	HSP90		1	Molecular chaperone that promotes the maturation, structural maintenance and proper regulation of specific target proteins involved for instance in cell cycle control and signal transduction. Interacts dynamically with various co-chaperones that modulate its substrate recognition, ATPase cycle and chaperone function.		GVVDSEDLPLNITR	1	GVVDSEDLPLNISR	78	105	68	P07900	782	853	641
135	HEDGEFWMCFSDFLR	1		P17655	P17655	CAPN2	CANCER_sp_P17655,CAN2_HUMAN Calpain-2 catalytic subunit	c.980C>G p.S327C	Missense	FWMCFSD		HEDGEFWMSFSDFLR	10	4.38982	0	1194.7	2	960.3	1919.59	418.793	132.691	High	Peptidase C2	Calpain_Cat	-1	Calcium-regulated non-lysosomal thiol-protease which catalyzes limited proteolysis of substrates involved in cytoskeletal remodeling and signal transduction.		HEDGEFWMCFSDFLR	1	HEDGEFWMSFSDFLR	0	2	16	P17655	0	244	340
136	HFTHVNTTTSATHSTATILNPRDTYCR	1		Q6UWF7	Q6UWF7	NXPE4	CANCER_sp_Q6UWF7,NXPE4_HUMAN NXPE family member 4	c.260C>A p.P87H	Missense	PPRHFTH		PFTHVNTTTSATHSTATILNPRDTYCR	3	4.10952	1	3848.34	3	1017.3	3049.89	1451.14	129.84	High	Neurexophilin		-2	n/a		HFTHVNTTTSATHSTATILNPRDTYCR	1		0	0	0	Q6UWF7	0	0	0
137	HGSSSYPPVINSPLMPKGATCFECNITFNNLDNYLVHKK	1		Q8WW38	Q8WW38	ZFPM2	CANCER_sp_Q8WW38,FOG2_HUMAN Zinc finger protein ZFPM2	c.1618T>A p.Y540N	Missense	PVINSPL		HGSSSYPPVIYSPLMPKGATCFECNITFNNLDNYLVHKK	7	4.41485	2	366.545	4	1083.02	4329.06	-1626.4	202.923	High			-2	Transcription regulator that plays a central role in heart morphogenesis and development of coronary vessels from epicardium, by regulating genes that are essential during cardiogenesis. Acts via the formation of a heterodimer with transcription factors, which can both activate or repress transcriptional activity.		HGSSSYPPVINSPLMPKGATCFECNITFNNLDNYLVHKK	1		0	0	0	Q8WW38	0	1	0
138	HLAELAMEPTPELPAEVLMVEVENVVHEDFQVTEEVK	2		P36776	P36776	LONP1	CANCER_sp_P36776,LONM_HUMAN Lon protease homolog, mitochondrial	c.764C>T p.P255L	Missense	ARHLAEL		HPAELAMEPTPELPAEVLMVEVENVVHEDFQVTEEVK	3,7	4.53446	0	279.753	3	1401.7	4203.09	479.002	206.312	High	LON substr bdg	LON_N	-3	ATP-dependent serine protease that mediates the selective degradation of misfolded, unassembled or oxidatively damaged polypeptides and certain short-lived regulatory proteins in the mitochondrial matrix. May also have a chaperone function in the assembly of inner membrane protein complexes.		HLAELAMEPTPELPAEVLMVEVENVVHEDFQVTEEVK	2	HPAELAMEPTPELPAEVLMVEVENVVHEDFQVTEEVK	1	5	2	P36776	69	96	72
140	HLAQCLHPALPGGVHRKALETYEIIFK	1		Q5JWR5	Q5JWR5	DOPEY1	CANCER_sp_Q5JWR5,DOP1_HUMAN Protein dopey-1	c.197G>A p.R66H	Missense	IGKHLAQ		RLAQCLHPALPGGVHRKALETYEIIFK	7	4.3887	2	1944.41	3	1014.64	3041.91	83.7453	124.044	High	Dopey_N		0	May be involved in protein traffic between late Golgi and early endosomes.		HLAQCLHPALPGGVHRKALETYEIIFK	1		0	0	0	Q5JWR5	1	0	0
141	HQGVMVGMCQKDSYVGDEAQSK	6	X	P68133	P68133	ACTA1	CANCER_sp_P68133,ACTS_HUMAN Actin, alpha skeletal muscle	c.148G>T p.G50C	Missense	VGMCQKD		HQGVMVGMGQKDSYVGDEAQSK	3,7,10	5.12583	1	5714.72	3	799.56	2396.67	-165.999	36.1055	High	Actin		-3	Actins are highly conserved proteins that are involved in various types of cell motility and are ubiquitously expressed in all eukaryotic cells.		HQGVMVGMCQKDSYVGDEAQSK	6		0	0	0	P68133	0	0	0
147	HRILPEKYPPPTELLDLQPLPVSALR	1	X	O75643	O75643	SNRNP200	CANCER_sp_O75643,U520_HUMAN U5 small nuclear ribonucleoprotein 200 kDa helicase	c.3866T>G p.L1289R	Missense	FRHRILP		HLILPEKYPPPTELLDLQPLPVSALR	7	4.55714	2	1375.32	3	998.86	2994.57	623.488	141.609	High			-2	RNA helicase that plays an essential role in pre-mRNA splicing. Involved in spliceosome assembly, activation and disassembly. Mediates changes in the dynamic network of RNA-RNA interactions in the spliceosome.		HRILPEKYPPPTELLDLQPLPVSALR	1	HLILPEKYPPPTELLDLQPLPVSALR	108	11	25	O75643	1143	415	376
148	HTCVPVDFEEVHVSSNADEEDIRNAIMAIRR	1		P51553	P51553	IDH3G	CANCER_sp_P51553,IDH3G_HUMAN Isocitrate dehydrogenase [NAD] subunit gamma, mitochondrial	c.238G>A p.A80T	Missense	FRHTCVP		HACVPVDFEEVHVSSNADEEDIRNAIMAIRR	10	4.32946	2	649.711	3	1184.4	3551.19	-425.366	183.976	High	Iso dh		0	Regulatory subunit which plays a role in the allosteric regulation of the enzyme catalyzing the decarboxylation of isocitrate (ICT) into alpha-ketoglutarate.		HTCVPVDFEEVHVSSNADEEDIRNAIMAIRR	1		0	0	0	P51553	0	8	6
149	IDVAAASKPAVEIK	1		P29373	P29373	CRABP2	CANCER_sp_P29373,RABP2_HUMAN Cellular retinoic acid-binding protein 2	c.98C>A p.A33D	Missense	RKIDVAA		IAVAAASKPAVEIK	7	3.88278	0	1663.55	2	706.68	1412.35	380.31	51.7844	High	Lipocalin		-2	Transports retinoic acid to the nucleus. Regulates the access of retinoic acid to the nuclear retinoic acid receptors.		IDVAAASKPAVEIK	1	IAVAAASKPAVEIK	24	0	0	P29373	38	2	0
150	IEKRDGSEEDFHLDCR	1		Q6UXU4	Q6UXU4	GSG1L	CANCER_sp_Q6UXU4,GSG1L_HUMAN Germ cell-specific gene 1-like protein	c.834G>A p.M278I	Missense	RERIEKR		MEKRDGSEEDFHLDCR	10	3.11701	2	1167.64	1	1949.9	1949.9	522.149	60.8163	High			1	As a component of the inner core of AMPAR complex, modifies AMPA receptor (AMPAR) gating.		IEKRDGSEEDFHLDCR	1		0	0	0	Q6UXU4	0	0	0
151	IIQDIDLCENSVQRHIGHANLTFEQLCSLMESLPGKK	1		O00300	O00300	TNFRSF11B	CANCER_sp_O00300,TR11B_HUMAN Tumor necrosis factor receptor superfamily member 11B	c.886C>T p.R296C	Missense	EQLCSLM		IIQDIDLCENSVQRHIGHANLTFEQLRSLMESLPGKK	10	4.2732	2	882.125	3	1395	4182.99	690.051	180.267	High	Death		-3	Acts as decoy receptor for TNFSF11/RANKL and thereby neutralizes its function in osteoclastogenesis. Inhibits the activation of osteoclasts and promotes osteoclast apoptosis in vitro. May also play a role in preventing arterial calcification.		IIQDIDLCENSVQRHIGHANLTFEQLCSLMESLPGKK	1		0	0	0	O00300	0	0	0
152	IISAFSEKVVSPAEPVSLMCNVKGTPLPTIMWTLDDDPILK	1		O60469	O60469	DSCAM	CANCER_sp_O60469,DSCAM_HUMAN Down syndrome cell adhesion molecule	c.1316C>T p.T439M	Missense	PTIMWTL		IISAFSEKVVSPAEPVSLMCNVKGTPLPTITWTLDDDPILK	7	4.23417	2	695.086	4	1116.16	4461.62	1410.15	189.053	High	Ig 3	Ig-like	-1	Cell adhesion molecule that plays a role in neuronal self-avoidance. Promotes repulsion between specific neuronal processes of either the same cell or the same subtype of cells. In spinal chord development plays a role in guiding commissural axons projection and pathfinding across the ventral midline to reach the floor plate upon ligand binding.		IISAFSEKVVSPAEPVSLMCNVKGTPLPTIMWTLDDDPILK	1		0	0	0	O60469	3	0	0
153	IKNGQAASDNVFSTVPPAFINMAATVVSSMSTR	1		Q9NXZ1	Q9NXZ1	SAGE1	CANCER_sp_Q9NXZ1,SAGE1_HUMAN Sarcoma antigen 1	c.1835G>T p.G612V	Missense	AATVVSS		IKNGQAASDNVFSTVPPAFINMAATGVSSMSTR	3	4.07483	1	450.543	3	1136.22	3406.65	-1484.82	204.325	High			-3	n/a		IKNGQAASDNVFSTVPPAFINMAATVVSSMSTR	1		0	0	0	Q9NXZ1	0	0	0
154	ILNGEMQIFSGLIALRKICNHPDLFFGGPK	1		Q03468	Q03468	ERCC6	CANCER_sp_Q03468,ERCC6_HUMAN DNA excision repair protein ERCC-6	c.2438C>T p.S813F	Missense	DLFFGGP		ILNGEMQIFSGLIALRKICNHPDLFSGGPK	3	4.06774	2	1572.8	3	1112.02	3334.05	1582.33	139.634	High			-2	Essential factor involved in transcription-coupled nucleotide excision repair which allows RNA polymerase II-blocking lesions to be rapidly removed from the transcribed strand of active genes. It is required for transcription-coupled repair complex formation.		ILNGEMQIFSGLIALRKICNHPDLFFGGPK	1		0	0	0	Q03468	0	0	4
155	ILQMEEEYIQRLCEDIIQLKPDVVITEK	1		P49368	P49368	CCT3	CANCER_sp_P49368,TCPG_HUMAN T-complex protein 1 subunit gamma	c.830A>G p.Q277R	Missense	YIQRLCE		ILQMEEEYIQQLCEDIIQLKPDVVITEK	10	4.10651	1	682.205	3	1128.48	3383.43	-1580.93	186.572	High	Cpn60 TCP1		1	Molecular chaperone; assists the folding of proteins upon ATP hydrolysis. As part of the BBS/CCT complex may play a role in the assembly of BBSome, a complex involved in ciliogenesis regulating transports vesicles to the cilia. Known to play a role, in vitro, in the folding of actin and tubulin.		ILQMEEEYIQRLCEDIIQLKPDVVITEK	1	ILQMEEEYIQQLCEDIIQLKPDVVITEK	2	23	34	P49368	66	278	170
156	IMSLVDPNHCGLVTFQAFIDFMSR	3	X	O43707	O43707	ACTN4	CANCER_sp_O43707,ACTN4_HUMAN Alpha-actinin-4	c.2467A>T p.S823C	Missense	PNHCGLV		IMSLVDPNHSGLVTFQAFIDFMSR	3,7	4.54063	0	824.885	3	914.92	2742.75	517.91	170.682	High		EF-hand 2	-1	F-actin cross-linking protein which is thought to anchor actin to a variety of intracellular structures. This is a bundling protein (Probable). Probably involved in vesicular trafficking via its association with the CART complex. May also function as a transcriptional coactivator.		IMSLVDPNHCGLVTFQAFIDFMSR	3	IMSLVDPNHSGLVTFQAFIDFMSR	66	10	3	O43707	1286	930	1136
159	IRQLLSGNKDAKPLLK	1		F5H1W5	?	0	CANCER_tr_F5H1W5,F5H1W5_HUMAN Glutamate receptor ionotropic, kainate 1	p.P206L	Missense	RQLLSGN		IRQLPSGNKDAKPLLK	3	2.55072	2	1504.61	1	1795.96	1795.96	1037.85	128.314	High			-3			IRQLLSGNKDAKPLLK	1		0	0	0	?	0	0	0
160	ISGWTQALLDMVVSHLFGK	1		Q92597	Q92597	NDRG1	CANCER_sp_Q92597,NDRG1_HUMAN Protein NDRG1	c.563C>T p.P188L	Missense	QALLDMV		ISGWTQALPDMVVSHLFGK	3	4.29139	0	730.652	2	1051.92	2102.83	343.495	157.679	High	Ndr		-3	Acts as a tumor suppressor in many cell types. Necessary but not sufficient for p53/TP53-mediated caspase activation and apoptosis. Has a role in cell trafficking. Functions in p53/TP53-dependent mitotic spindle checkpoint. Regulates microtubule dynamics and maintains euploidy.		ISGWTQALLDMVVSHLFGK	1	ISGWTQALPDMVVSHLFGK	1	85	28	Q92597	1	239	111
161	KGMLDLLEVHLLDFPNIVIK	1		Q6P2Q9	Q6P2Q9	PRPF8	CANCER_sp_Q6P2Q9,PRP8_HUMAN Pre-mRNA-processing-splicing factor 8	c.5612C>T p.P1871L	Missense	MLDLLEV		KGMLDPLEVHLLDFPNIVIK	7	4.53087	1	1204.06	3	770.24	2308.71	602.431	132.141	High	PRP8 domainIV		-3	Functions as a scaffold that mediates the ordered assembly of spliceosomal proteins and snRNAs. Interacts with both the 5' and the 3' splice site.		KGMLDLLEVHLLDFPNIVIK	1	KGMLDPLEVHLLDFPNIVIK	49	18	26	Q6P2Q9	1032	495	367
162	KHTLSFVDVGTGK	1	X	P31040	P31040	SDHA	CANCER_sp_P31040,DHSA_HUMAN Succinate dehydrogenase [ubiquinone] flavoprotein subunit, mitochondrial	c.1886A>T p.Y629F	Missense	TLSFVDV		KHTLSYVDVGTGK	7	3.87074	1	2364.37	2	694.701	1388.39	-258.46	33.853	High	Succ DH flav C		3	Flavoprotein subunit of succinate dehydrogenase responsible for transferring electrons from succinate to ubiquinone (coenzyme Q). Can act as a tumor suppressor.		KHTLSFVDVGTGK	1	KHTLSYVDVGTGK	0	0	2	P31040	99	115	58
163	KHVTSAEGTPGTTDQEGPPPDGPPEK	1		O14497	O14497	ARID1A	CANCER_sp_O14497,ARI1A_HUMAN AT-rich interactive domain-containing protein 1A	c.5650A>T p.T1884S	Missense	HVTSAEG		KHVTTAEGTPGTTDQEGPPPDGPPEK	10	4.3622	1	5508.5	3	877.94	2631.81	975.636	114.945	High			1	Involved in transcriptional activation and repression of select genes by chromatin remodeling (alteration of DNA-nucleosome topology). Belongs to the neural progenitors-specific chromatin remodeling complex (npBAF complex) and the neuron-specific chromatin remodeling complex (nBAF complex).		KHVTSAEGTPGTTDQEGPPPDGPPEK	1		0	0	0	O14497	12	0	1
164	KIDVAAASKPAVEIK	1		P29373	P29373	CRABP2	CANCER_sp_P29373,RABP2_HUMAN Cellular retinoic acid-binding protein 2	c.98C>A p.A33D	Missense	RKIDVAA		KIAVAAASKPAVEIK	7	4.03433	1	2381.3	2	769.778	1538.55	-885.681	35.5482	High	Lipocalin		-2	Transports retinoic acid to the nucleus. Regulates the access of retinoic acid to the nuclear retinoic acid receptors.		KIDVAAASKPAVEIK	1	KIAVAAASKPAVEIK	11	0	0	P29373	38	2	0
165	KKDHTASLLNMK	1		TBX20	Q9UMR3	TBX20	CANCER_co_TBX20	c.736C>A p.L246M	Missense	LLNMKSE		KKDHTASLLNLK	3	3.45069	2	1644.14	2	694.2	1387.39	1178.98	58.0423	Medium	T-box	TBOX_3	2	Acts as a transcriptional activator and repressor required for cardiac development and may have key roles in the maintenance of functional and structural phenotypes in adult heart.		KKDHTASLLNMK	1		0	0	0	Q9UMR3	0	0	0
166	KMDSPGALPTNPPLK	2		Q13114	Q13114	TRAF3	CANCER_sp_Q13114,TRAF3_HUMAN TNF receptor-associated factor 3	c.41A>C p.Q14P	Missense	GALPTNP		KMDSPGALQTNPPLK	3,10	2.69576	1	1720.42	1	1565.71	1565.71	-80.1401	50.1494	High			-1	Regulates pathways leading to the activation of NF-kappa-B and MAP kinases, and plays a central role in the regulation of B-cell survival. Part of signaling pathways leading to the production of cytokines and interferon. Plays a role T-cell dependent immune responses. Promotes ubiquitination and proteasomal degradation of MAP3K14.		KMDSPGALPTNPPLK	2		0	0	0	Q13114	0	1	0
168	KSQESLTENPSETLKPATSISSTSQTKGINVK	1	X	F5GXV7	Q8NFP9	NBEA	CANCER_tr_F5GXV7,F5GXV7_HUMAN Neurobeachin	c.5204T>C p.I1735T	Missense	ISSTSQT		KSQESLTENPSETLKPATSISSISQTKGINVK	10	4.22215	2	1388.83	4	847.12	3385.46	-1566.05	182.97	High			-1	Binds to type II regulatory subunits of protein kinase A and anchors/targets them to the membrane. May anchor the kinase to cytoskeletal and/or organelle-associated proteins.		KSQESLTENPSETLKPATSISSTSQTKGINVK	1		0	0	0	Q8NFP9	0	0	0
169	KTLMPGFVPNK	1		Q9NY57	Q9NY57	STK32B	CANCER_sp_Q9NY57,ST32B_HUMAN Serine/threonine-protein kinase 32B	c.883G>A p.A295T	Missense	FKKTLMP		KALMPGFVPNK	10	3.79088	1	1929.92	2	617.22	1233.43	1415.49	68.6823	High			0	n/a		KTLMPGFVPNK	1		0	0	0	Q9NY57	0	0	0
170	KVYGDETDTLFSPLMEALQNKDIER	2		Q8IVG5	Q8IVG5	SAMD9L	CANCER_sp_Q8IVG5,SAM9L_HUMAN Sterile alpha motif domain-containing protein 9-like	c.3206A>G p.K1069R	Missense	DIERVLS		KVYGDETDTLFSPLMEALQNKDIEK	3,7	4.62206	2	4222.92	3	972.38	2915.13	923.012	103.219	High			2	May be involved in endosome fusion. Mediates down-regulation of growth factor signaling via internalization of growth factor receptors.		KVYGDETDTLFSPLMEALQNKDIER	2		0	0	0	Q8IVG5	0	0	0
172	KYPYKICDSCEMNLK	3		Q8NDW4	Q8NDW4	ZNF248	CANCER_sp_Q8NDW4,ZN248_HUMAN Zinc finger protein 248	c.402T>G p.N134K	Missense	SLRKYPY		NYPYKICDSCEMNLK	3,7,10	4.11778	2	6020.16	2	918.82	1836.63	968.638	77.714	High			0	May be involved in transcriptional regulation.		KYPYKICDSCEMNLK	3		0	0	0	Q8NDW4	0	0	0
175	LCGLLVLGSWCISVMGFLLETLTILR	1	X	O60412	O60412	OR7C2	CANCER_sp_O60412,OR7C2_HUMAN Olfactory receptor 7C2	c.467C>T p.S156F	Missense	VMGFLLE		LCGLLVLGSWCISVMGSLLETLTILR	10	4.25403	0	391.235	3	951.3	2851.89	461.412	191.786	High	7tm 4	G_Protein_Recep_F1_2	-2	Odorant receptor		LCGLLVLGSWCISVMGFLLETLTILR	1		0	0	0	O60412	1	0	0
176	LCPTHADSLNNLGNIK	1		O15294	O15294	OGT	CANCER_sp_O15294,OGT1_HUMAN UDP-N-acetylglucosamine--peptide N-acetylglucosaminyltransferase 110 kDa subunit	c.1001C>G p.A334G	Missense	NNLGNIK		LCPTHADSLNNLANIK	10	3.80852	0	949.495	2	857.24	1713.47	2106.09	189.255	High	TPR 11		0	Glycosylates a large and diverse number of proteins including histone H2B, AKT1, EZH2, PFKL, KMT2E/MLL5, MAPT/TAU and HCFC1. Can regulate their cellular processes via cross-talk between glycosylation and phosphorylation or by affecting proteolytic processing.		LCPTHADSLNNLGNIK	1		0	0	0	O15294	6	0	0
177	LCSILQEKEK	1		Q8IWZ5	Q8IWZ5	TRIM42	CANCER_sp_Q8IWZ5,TRI42_HUMAN Tripartite motif-containing protein 42	c.1150C>T p.R384C	Missense	LKLCSIL		LRSILQEKEK	10	2.64866	1	3421.21	1	1191.94	1191.94	1086.47	109.043	High			-3	n/a		LCSILQEKEK	1		0	0	0	Q8IWZ5	0	0	0
178	LCYMALDFENEMATAASSSSLEK	1		P68133	P68133	ACTA1	CANCER_sp_P68133,ACTS_HUMAN Actin, alpha skeletal muscle	c.661G>A p.V221M	Missense	LCYMALD		LCYVALDFENEMATAASSSSLEK	3,7,10	3.77988	0	558.936	2	1256.82	2512.63	606.46	203.929	High	Actin		1	Actins are highly conserved proteins that are involved in various types of cell motility and are ubiquitously expressed in all eukaryotic cells.		LCYMALDFENEMATAASSSSLEK	1		0	0	0	P68133	0	0	0
179	LCYVALYFEQEMATAASSSSLEK	1	X	Q6S8J3	Q6S8J3	POTEE	CANCER_sp_Q6S8J3,POTEE_HUMAN POTE ankyrin domain family member E	c.2764G>T p.D922Y	Missense	VALYFEQ		LCYVALDFEQEMATAASSSSLEK	3,7,10	4.32982	0	2372.12	2	1271.78	2542.55	536.418	128.706	High	Actin		-3	n/a		LCYVALYFEQEMATAASSSSLEK	1	LCYVALDFEQEMATAASSSSLEK	1	1950	447	Q6S8J3	6	35	7
180	LCYVTLDFENEMATAASSSSLEK	4		P68032	P68032	ACTC1	CANCER_sp_P68032,ACTC_HUMAN Actin, alpha cardiac muscle 1	c.664G>A p.A222T	Missense	CYVTLDF		LCYVALDFENEMATAASSSSLEK	3,7,10	5.08775	0	39.6473	2	1255.44	2509.87	288.991	229.421	High	Actin		0	Actins are highly conserved proteins that are involved in various types of cell motility and are ubiquitously expressed in all eukaryotic cells.		LCYVTLDFENEMATAASSSSLEK	4		0	0	0	P68032	494	82	552
184	LDTNSDGQLDYSEFLNLIGGLAMACHDSFLK	1	X	P31949	P31949	S100A11	CANCER_sp_P31949,S10AB_HUMAN Protein S100-A11	c.230T>A p.F77Y	Missense	QLDYSEF		LDTNSDGQLDFSEFLNLIGGLAMACHDSFLK	10	4.02855	0	1585.47	3	1131.08	3391.23	1072.81	210.161	High	EF-hand 1	EF_HAND_2	3	Facilitates the differentiation and the cornification of keratinocytes.		LDTNSDGQLDYSEFLNLIGGLAMACHDSFLK	1	LDTNSDGQLDFSEFLNLIGGLAMACHDSFLK	1	3	30	P31949	533	1230	1850
185	LECAAAGPRSLK	1		Q53EP0	Q53EP0	FNDC3B	CANCER_sp_Q53EP0,FND3B_HUMAN Fibronectin type III domain-containing protein 3B	c.2915A>G p.Q972R	Missense	AGPRSLK		LECAAAGPQSLK	3	2.53698	1	14.468	1	1217.24	1217.24	1305.01	0.291352	High	fn3	FN3	1	May be a positive regulator of adipogenesis.		LECAAAGPRSLK	1		0	0	0	Q53EP0	2	0	1
186	LELFLPEEYPMAAPKVLFMTKIYHPNVDK	1		P61088	P61088	UBE2N	CANCER_sp_P61088,UBE2N_HUMAN Ubiquitin-conjugating enzyme E2 N	c.209G>T p.R70L	Missense	PKVLFMT		LELFLPEEYPMAAPKVRFMTKIYHPNVDK	10	3.96759	2	407.439	3	1144.88	3432.63	-340.429	193.878	High	UQ_con	Ubiquitin_Conjugat_2	-2	Mediates transcriptional activation of target genes. Plays a role in the control of progress through the cell cycle and differentiation. Plays a role in the error-free DNA repair pathway and contributes to the survival of cells after DNA damage.		LELFLPEEYPMAAPKVLFMTKIYHPNVDK	1		0	0	0	P61088	66	48	27
187	LEVAVENNEFVEVVIEGDAMSPDFIPSQPEGVYLYSK	1		P42357	P42357	HAL	CANCER_sp_P42357,HUTH_HUMAN Histidine ammonia-lyase	c.220C>G p.L74V	Missense	EVAVENN		LEVALENNEFVEVVIEGDAMSPDFIPSQPEGVYLYSK	10	4.15655	0	956.322	3	1372.16	4114.47	115.771	188.41	High	DUF3534		1	n/a		LEVAVENNEFVEVVIEGDAMSPDFIPSQPEGVYLYSK	1		0	0	0	P42357	0	0	0
188	LFDHLESPTPNPTEPLFLAQAEVYK	1	X	P49327	P49327	FASN	CANCER_sp_P49327,FAS_HUMAN Fatty acid synthase	c.2915C>T p.P972L	Missense	FDHLESP		LFDHPESPTPNPTEPLFLAQAEVYK	3	5.79607	0	5384.75	3	952.94	2856.81	125.978	108.596	High	PS-DH		-3	Fatty acid synthetase catalyzes the formation of long-chain fatty acids from acetyl-CoA, malonyl-CoA and NADPH. Has 7 catalytic activities as an acyl carrier protein.		LFDHLESPTPNPTEPLFLAQAEVYK	1	LFDHPESPTPNPTEPLFLAQAEVYK	66	164	28	P49327	2089	5712	880
189	LFLASLAAAGSGTDAQVALENEVK	1	X	Q7Z6Z7	Q7Z6Z7	HUWE1	CANCER_sp_Q7Z6Z7,HUWE1_HUMAN E3 ubiquitin-protein ligase HUWE1	c.6458T>A p.V2153E	Missense	VALENEV		LFLASLAAAGSGTDAQVALVNEVK	3	4.10623	0	417.598	3	792.46	2375.37	50.5333	208.313	High			-2	E3 ubiquitin-protein ligase which mediates ubiquitination and subsequent proteasomal degradation of target proteins. Regulates apoptosis by catalyzing the polyubiquitination and degradation of MCL1. Ubiquitinates the p53 tumor suppressor and core histones. Regulates neural differentiation and proliferation.		LFLASLAAAGSGTDAQVALENEVK	1		0	0	0	Q7Z6Z7	157	82	73
190	LGDPAEYAHLVQVIIENPFLNGEVIR	1		Q99714	Q99714	HSD17B10	CANCER_sp_Q99714,HCD2_HUMAN 3-hydroxyacyl-CoA dehydrogenase type-2	c.716C>T p.A239V	Missense	LVQVIIE		LGDPAEYAHLVQAIIENPFLNGEVIR	3	4.22143	0	533.507	3	971	2910.99	1526.71	184.306	High			0	Mitochondrial dehydrogenase. By interacting with intracellular amyloid-beta, it may contribute to the neuronal dysfunction associated with Alzheimer disease. Essential for structural and functional integrity of mitochondria.		LGDPAEYAHLVQVIIENPFLNGEVIR	1	LGDPAEYAHLVQAIIENPFLNGEVIR	238	147	167	Q99714	398	344	281
191	LGLGIDEDDPTADDTSSAVTEEMPPLEGDDDTSR	1		P07900-2	P07900	HSP90AA1	CANCER_sp_P07900-2,HS90A_HUMAN Isoform 2 of Heat shock protein HSP 90-alpha	c.2494G>T p.A832S	Missense	DTSSAVT		LGLGIDEDDPTADDTSAAVTEEMPPLEGDDDTSR	3	4.32097	0	3435	3	1189.1	3565.29	491.269	71.1575	High			1	Molecular chaperone that promotes the maturation, structural maintenance and proper regulation of specific target proteins involved for instance in cell cycle control and signal transduction. Interacts dynamically with various co-chaperones that modulate its substrate recognition, ATPase cycle and chaperone function.		LGLGIDEDDPTADDTSSAVTEEMPPLEGDDDTSR	1	LGLGIDEDDPTADDTSAAVTEEMPPLEGDDDTSR	4	48	3	P07900	782	853	641
192	LGNATANNTRIVDDSFK	1		Q99677	Q99677	LPAR4	CANCER_sp_Q99677,LPAR4_HUMAN Lysophosphatidic acid receptor 4	c.91T>C p.C31R	Missense	NNTRIVD		LGNATANNTCIVDDSFK	7	3.64823	1	5569.25	2	919.74	1838.47	1385.94	106.501	High			-3	Receptor for lysophosphatidic acid (LPA), a mediator of diverse cellular activities. Transduces a signal by increasing the intracellular calcium ions and by stimulating adenylyl cyclase activity.		LGNATANNTRIVDDSFK	1		0	0	0	Q99677	0	0	0
193	LGTVEELANLAAFLCSDYACWINGAVIK	1		Q16698	Q16698	DECR1	CANCER_sp_Q16698,DECR_HUMAN 2,4-dienoyl-CoA reductase, mitochondrial	c.869C>G p.S290C	Missense	DYACWIN		LGTVEELANLAAFLCSDYASWINGAVIK	3,10	5.0339	0	306.366	3	996.42	2987.25	922.48	216.736	High	adh_short_C2		-1	Auxiliary enzyme of beta-oxidation. It participates in the metabolism of unsaturated fatty enoyl-CoA esters having double bonds in both even- and odd-numbered positions.		LGTVEELANLAAFLCSDYACWINGAVIK	1	LGTVEELANLAAFLCSDYASWINGAVIK	3	11	48	Q16698	24	329	227
194	LGTVEELANRAAFLCSDYASWINGAVIK	1		Q16698	Q16698	DECR1	CANCER_sp_Q16698,DECR_HUMAN 2,4-dienoyl-CoA reductase, mitochondrial	c.839T>G p.L280R	Missense	LANRAAF		LGTVEELANLAAFLCSDYASWINGAVIK	3,10	4.30673	1	1635.9	3	1004.92	3012.75	403.547	219.332	High	adh_short_C2		-2	Auxiliary enzyme of beta-oxidation. It participates in the metabolism of unsaturated fatty enoyl-CoA esters having double bonds in both even- and odd-numbered positions.		LGTVEELANRAAFLCSDYASWINGAVIK	1	LGTVEELANLAAFLCSDYASWINGAVIK	3	11	48	Q16698	24	329	227
195	LHPNPMYQRMPLLLNPKFLSLEYPR	1		O15146	O15146	MUSK	CANCER_sp_O15146,MUSK_HUMAN Muscle, skeletal receptor tyrosine-protein kinase	c.1695G>T p.L565F	Missense	NPKFLSL		LHPNPMYQRMPLLLNPKLLSLEYPR	3	4.3324	2	1572.52	3	1022.66	3065.97	-545.314	150.442	High			0	Receptor tyrosine kinase which plays a central role in the formation and the maintenance of the neuromuscular junction (NMJ), the synapse between the motor neuron and the skeletal muscle. May positively regulate Rho family GTPases.		LHPNPMYQRMPLLLNPKFLSLEYPR	1		0	0	0	O15146	0	0	0
196	LLEMNLMHARQVADAILGNQMFTHYDR	2		Q00610	Q00610	CLTC	CANCER_sp_Q00610,CLH1_HUMAN Clathrin heavy chain 1	c.1778C>G p.P593R	Missense	MHARQVA		LLEMNLMHAPQVADAILGNQMFTHYDR	7	4.65286	1	825.46	3	1063.66	3188.97	440.74	159.362	High	Clathrin	CHCR	-2	Major protein of the polyhedral coat of coated pits and vesicles. Acts as component of the TACC3/ch-TOG/clathrin complex proposed to contribute to stabilization of kinetochore fibers of the mitotic spindle. Plays a role in early autophagosome formation.		LLEMNLMHARQVADAILGNQMFTHYDR	2	LLEMNLMHAPQVADAILGNQMFTHYDR	138	107	138	Q00610	1395	991	1386
198	LLIVSNPVDILTYLAWK	1		P00338	P00338	LDHA	CANCER_sp_P00338,LDHA_HUMAN L-lactate dehydrogenase A chain	c.436G>T p.V146L	Missense	LTYLAWK		LLIVSNPVDILTYVAWK	3	3.94705	0	549.922	2	980.82	1960.63	1273.33	176.276	High	Ldh 1 N		1	n/a		LLIVSNPVDILTYLAWK	1	LLIVSNPVDILTYVAWK	226	239	500	P00338	620	1275	1732
199	LLSSEMKNLK	1		Q8IYE1	Q8IYE1	CCDC13	CANCER_sp_Q8IYE1,CCD13_HUMAN Coiled-coil domain-containing protein 13	c.1094C>A p.T365N	Missense	EMKNLKS		LLSSEMKTLK	3	2.53107	1	25426.4	1	1163.49	1163.49	717.904	70.2509	Medium			0	Required for primary cilia formation and promotes the localization of the ciliopathy protein BBS4 to both centriolar satellites and cilia.		LLSSEMKNLK	1		0	0	0	Q8IYE1	0	0	0
200	LPEDLLLSGLLDSPALK	1		P49327	P49327	FASN	CANCER_sp_P49327,FAS_HUMAN Fatty acid synthase	c.3638C>T p.P1213L	Missense	PEDLLLS		LPEDPLLSGLLDSPALK	3	3.97212	0	2582.45	2	897.34	1793.67	-196.952	139.101	High			-3	Fatty acid synthetase catalyzes the formation of long-chain fatty acids from acetyl-CoA, malonyl-CoA and NADPH. This multifunctional protein has 7 catalytic activities as an acyl carrier protein.		LPEDLLLSGLLDSPALK	1	LPEDPLLSGLLDSPALK	91	261	65	P49327	2089	5712	880
201	LPESENLQEFWDNFIGGVDMVTDDDRR	1		P49327	P49327	FASN	CANCER_sp_P49327,FAS_HUMAN Fatty acid synthase	c.76C>T p.L26F	Missense	WDNFIGG		LPESENLQEFWDNLIGGVDMVTDDDRR	3	4.50883	1	1247.36	3	1067.02	3199.05	499.288	187.656	High	ketoacyl-synt		0	Fatty acid synthetase catalyzes the formation of long-chain fatty acids from acetyl-CoA, malonyl-CoA and NADPH. This multifunctional protein has 7 catalytic activities as an acyl carrier protein.		LPESENLQEFWDNFIGGVDMVTDDDRR	1	LPESENLQEFWDNLIGGVDMVTDDDRR	76	175	65	P49327	2089	5712	880
202	LQESPSLSALSEAQPSSPARPSAPKPSTLK	1		Q15772	Q15772	SPEG	CANCER_sp_Q15772,SPEG_HUMAN Striated muscle preferentially expressed protein kinase	c.6566C>T p.P2189L	Missense	PSTLKSA		LQESPSLSALSEAQPSSPARPSAPKPSTPK	10	4.17607	0	2043.68	3	1022.86	3066.57	1613.82	204.272	High			-3	Isoform 3 may have a role in regulating the growth and differentiation of arterial smooth muscle cells.		LQESPSLSALSEAQPSSPARPSAPKPSTLK	1		0	0	0	Q15772	0	0	0
203	LRDELQAHGILHSGGCPCEGTLRLDTLSGLR	1		Q9NR63	Q9NR63	CYP26B1	CANCER_sp_Q9NR63,CP26B_HUMAN Cytochrome P450 26B1	c.980G>A p.R327Q	Missense	DELQAHG		LRDELRAHGILHSGGCPCEGTLRLDTLSGLR	3	4.24413	2	2305.31	3	1105.42	3314.25	-1037.6	171.763	High	p450		1	Involved in the metabolism of retinoic acid (RA) and in the specific inactivation of all-trans-retinoic acid (all-trans-RA). Essential for postnatal survival. Plays a central role in germ cell development. Plays a role in skeletal development.		LRDELQAHGILHSGGCPCEGTLRLDTLSGLR	1		0	0	0	Q9NR63	2	0	0
204	LRVLLSLPVLLQLATGGSSPR	1		O75473	O75473	LGR5	CANCER_sp_O75473,LGR5_HUMAN Leucine-rich repeat-containing G-protein coupled receptor 5	c.19G>C p.G7R	Missense	SRLRVLL		LGVLLSLPVLLQLATGGSSPR	7	4.17173	1	410.605	3	732.12	2194.35	1828.37	28.4821	High			-2	Receptor for R-spondins that potentiates the canonical Wnt signaling pathway and acts as a stem cell marker of the intestinal epithelium and the hair follicle. Involved in the development and/or maintenance of the adult intestinal stem cells during postembryonic development.		LRVLLSLPVLLQLATGGSSPR	1		0	0	0	O75473	0	0	0
205	LSEDEETEVQEQMNLLNSRWECLMVASMEKQSNLHR	1		E9PDN5	E9PDN5	DMD	CANCER_tr_E9PDN5,E9PDN5_HUMAN Dystrophin	c.1292G>T p.R431M	Missense	ECLMVAS		LSEDEETEVQEQMNLLNSRWECLRVASMEKQSNLHR	3	3.86919	2	3658.45	3	1437.66	4310.97	923.618	41.2539	High			-1	n/a		LSEDEETEVQEQMNLLNSRWECLMVASMEKQSNLHR	1		0	0	0	?	0	0	0
206	LSLQELDELYVIFKKELFLSCFWCLGCPVLK	1		Q0IIM8	Q0IIM8	TBC1D8B	CANCER_sp_Q0IIM8,TBC8B_HUMAN TBC1 domain family member 8B	c.2444A>T p.Y815F	Missense	LSCFWCL		LSLQELDELYVIFKKELFLSCYWCLGCPVLK	7	3.92873	2	1108.78	3	1227.54	3680.61	1000.41	160.83	High			3	May act as a GTPase-activating protein for Rab family protein(s).		LSLQELDELYVIFKKELFLSCFWCLGCPVLK	1		0	0	0	Q0IIM8	0	0	0
207	LSVSNNQEPDFIDDIEKKLLLVMK	1		Q8IZD2	Q8IZD2	KMT2E	CANCER_sp_Q8IZD2,MLL5_HUMAN Histone-lysine N-methyltransferase MLL5	c.1651delG p.E551fs*9	Deletion - frameshift	DIEKKLLLVMK		0	3	4.09746	2	1812.69	3	930.48	2789.43	338.849	156.749	High				Regulates gene transcription. Key regulator of hematopoiesis involved in terminal myeloid differentiation and in the regulation of hematopoietic stem cell (HSCs) self-renewal. Acts as an important cell cycle regulator.		LSVSNNQEPDFIDDIEKKLLLVMK	1		0	0	0	Q8IZD2	0	0	0
208	LTENLSALQR	1	X	Q8TD16-2	Q8TD16	BICD2	CANCER_sp_Q8TD16-2,BICD2_HUMAN Isoform 2 of Protein bicaudal D homolog 2	c.1193G>A p.R398Q	Missense	SALQRLQ	Other, non-reviewed	LTENLSALRR	7	3.76964	0	1167.03	2	574.58	1148.15	3066.33	61.6642	High	BicD		1	Facilitates and stabilizes the interaction between dynein and dynactin. Regulates coat complex coatomer protein I (COPI)-independent Golgi-ER transport. Contributes to nuclear and centrosomal positioning prior to mitotic entry.		LTENLSALQR	1		0	0	0	Q8TD16	0	0	0
209	LTKSNVQVFLPRLK	1		P50452	P50452	SERPINB8	CANCER_sp_P50452,SPB8_HUMAN Serpin B8	c.789G>T p.K263N	Missense	TKSNVQV		LTKSKVQVFLPRLK	10	3.51393	2	246.353	2	823.66	1646.31	2011.99	190.69	High	Serpin		0	Has an important role in epithelial desmosome-mediated cell-cell adhesion.		LTKSNVQVFLPRLK	1		0	0	0	P50452	0	0	1
210	LTQAQIFDYSEIPNFPR	1	X	P00491	P00491	PNP	CANCER_sp_P00491,PNPH_HUMAN Purine nucleoside phosphorylase	c.151G>A p.G51S	Missense	FDYSEIP	Other, non-reviewed	LTQAQIFDYGEIPNFPR	7	4.37393	0	1387.9	2	1020.34	2039.67	318.376	102.093	High	PNP UDP 1		0	The purine nucleoside phosphorylases catalyze the phosphorolytic breakdown of the N-glycosidic bond in the beta-(deoxy)ribonucleoside molecules.		LTQAQIFDYSEIPNFPR	1	LTQAQIFDYGEIPNFPR	1	26	7	P00491	52	110	63
211	LVVVGYGACGKTCLLIVFSK	1		P62745	P62745	RHOB	CANCER_sp_P62745,RHOB_HUMAN Rho-related GTP-binding protein RhoB	c.37G>T p.D13Y	Missense	VVGYGAC		LVVVGDGACGKTCLLIVFSK	3	3.94041	1	1370.74	2	1035.94	2070.87	349.428	216.23	High	Ras	RHO	-3	Mediates apoptosis in neoplastically transformed cells after DNA damage. Affects cell adhesion and growth factor signaling in transformed cells. Plays a negative role in tumorigenesis. Involved in intracellular protein trafficking of a number of proteins. Required for genotoxic stress-induced cell death in breast cancer cells.		LVVVGYGACGKTCLLIVFSK	1		0	0	0	P62745	1	20	5
212	LYNLLPDKSWEIDLK	1		P17735	P17735	TAT	CANCER_sp_P17735,ATTY_HUMAN Tyrosine aminotransferase	c.573G>T p.E191D	Missense	LLPDKSW		LYNLLPEKSWEIDLK	10	3.60002	1	647.597	2	925.36	1849.71	1469.27	213.285	High	Aminotran 1 2		2	Transaminase involved in tyrosine breakdown.		LYNLLPDKSWEIDLK	1	LYNLLPEKSWEIDLK	0	2	0	P17735	0	2	0
213	LYPINISLNYSLDESTFKEGLEVKPILNYYR	1		P53708	P53708	ITGA8	CANCER_sp_P53708,ITA8_HUMAN Integrin alpha-8	c.1793C>A p.S598Y	Missense	DKLYPIN		LSPINISLNYSLDESTFKEGLEVKPILNYYR	10	3.93974	1	410.105	3	1232.9	3696.69	1287.52	176.746	High	Integrin alpha2		-2	Integrin alpha-8/beta-1 functions in the genesis of kidney and probably of other organs by regulating the recruitment of mesenchymal cells into epithelial structures.		LYPINISLNYSLDESTFKEGLEVKPILNYYR	1		0	0	0	P53708	0	3	0
214	MDATFIGNSTAIQELFK	3	X	P04350	P04350	TUBB4A	CANCER_sp_P04350,TBB4A_HUMAN Tubulin beta-4A chain	c.1091C>A p.A364D	Missense	LKMDATF		MAATFIGNSTAIQELFK	3,7,10	4.69372	0	1994.45	2	943.78	1886.55	326.628	119.963	High	Tubulin C		-2	Tubulin is the major constituent of microtubules.		MDATFIGNSTAIQELFK	3		0	0	0	P04350	0	0	31
217	MGEADCLGKFFIGGLNTETNKK	1		LOC441497	?	0	CANCER_co_LOC441497	c.16C>T p.R6C	Missense	EADCLGK		MGEADRLGKFFIGGLNTETNKK	7	4.20937	2	2326.47	3	792.14	2374.41	525.431	79.5211	High			-3			MGEADCLGKFFIGGLNTETNKK	1		0	0	0	?	0	0	0
218	MHDMNTDQENLVGTHDAPIR	1	X	O43684	O43684	BUB3	CANCER_sp_O43684,BUB3_HUMAN Mitotic checkpoint protein BUB3	c.250T>A p.L84M	Missense	MHDMNTD		MHDLNTDQENLVGTHDAPIR	7	4.48615	0	3497.99	3	764.8	2292.39	-716.941	30.1422	High			2	Has a dual function in spindle-assembly checkpoint signaling and in promoting the establishment of correct kinetochore-microtubule (K-MT) attachments. Promotes the formation of stable end-on bipolar attachments. Regulates chromosome segregation during oocyte meiosis.		MHDMNTDQENLVGTHDAPIR	1	MHDLNTDQENLVGTHDAPIR	32	17	28	O43684	123	35	89
219	MLDAEDIVNTARPDEKDIMTYVSSFYHAFSGAQK	1		O43707	O43707	ACTN4	CANCER_sp_O43707,ACTN4_HUMAN Alpha-actinin-4	c.767C>A p.A256D	Missense	DEKDIMT		MLDAEDIVNTARPDEKAIMTYVSSFYHAFSGAQK	7	4.21604	1	532.86	3	1284.62	3851.85	528.429	181.236	High	CH	Calponin-homology (CH) 2	-2	F-actin cross-linking protein which is thought to anchor actin to a variety of intracellular structures. This is a bundling protein. Probably involved in vesicular trafficking via its association with the CART complex. May also function as a transcriptional coactivator.		MLDAEDIVNTARPDEKDIMTYVSSFYHAFSGAQK	1		0	0	0	O43707	1286	930	1136
220	MLQCDVPGTVKILFEVVRK	1		Q86Y13	Q86Y13	DZIP3	CANCER_sp_Q86Y13,DZIP3_HUMAN E3 ubiquitin-protein ligase DZIP3	c.998T>C p.I333T	Missense	VPGTVKI		MLQCDVPGIVKILFEVVRK	10	3.86644	2	777.751	2	1089.36	2177.71	1152.48	145.962	High			-1	E3 Ubiquitin ligase proteins mediate ubiquitination and subsequent proteasomal degradation of target proteins. E3 ubiquitin ligases accept ubiquitin from an E2 ubiquitin-conjugating enzyme in the form of a thioester and then directly transfers the ubiquitin to targeted substrates. Able to specifically bind RNA.		MLQCDVPGTVKILFEVVRK	1		0	0	0	Q86Y13	0	0	0
221	MLVVLRQGTREEDDVVSEDLVQQDVQDLYEAGELK	1	X	P08133	P08133	ANXA6	CANCER_sp_P08133,ANXA6_HUMAN Annexin A6	c.485T>G p.L162R	Missense	VVLRQGT		MLVVLLQGTREEDDVVSEDLVQQDVQDLYEAGELK	3	5.76496	2	197.57	3	1341.02	4021.05	510.779	196.158	High			-2	May regulate the release of Ca2+ from intracellular stores		MLVVLRQGTREEDDVVSEDLVQQDVQDLYEAGELK	1	MLVVLLQGTREEDDVVSEDLVQQDVQDLYEAGELK	0	0	0	P08133	153	1089	0
222	MNESPDPTDLAGVIIELGPNDSPQTSEFKGATEEVPAKESVLAR	1		P56180-2	P56180	TPTE	CANCER_sp_P56180-2,TPTE_HUMAN Isoform 2 of Putative tyrosine-protein phosphatase TPTE	c.104C>T p.A35V	Missense	TEEVPAK		MNESPDPTDLAGVIIELGPNDSPQTSEFKGATEEAPAKESVLAR	7	4.56219	2	1338.61	4	1162.5	4646.98	1658.27	159.51	High			0	Could be involved in signal transduction.		MNESPDPTDLAGVIIELGPNDSPQTSEFKGATEEVPAKESVLAR	1		0	0	0	P56180	0	0	0
223	MNGDMPHVPITTLAGIDSLTDLLNQLPLPSPLPATTTK	1		Q6KC79-2	Q6KC79	NIPBL	CANCER_sp_Q6KC79-2,NIPBL_HUMAN Isoform 2 of Nipped-B-like protein	c.50C>A p.A17D	Missense	AGIDSLT		MNGDMPHVPITTLAGIASLTDLLNQLPLPSPLPATTTK	7	4.135	0	70.656	3	1329.96	3987.87	1198.25	199.887	High			-2	Plays an important role in the loading of the cohesin complex on to DNA. Along with ZNF609, promotes cortical neuron migration during brain development by regulating the transcription of crucial genes in this process.		MNGDMPHVPITTLAGIDSLTDLLNQLPLPSPLPATTTK	1		0	0	0	Q6KC79	28	0	14
224	MRPLDIVELSEPEEVEVLEPEEDFEQFLLPVINEMR	1		Q9Y605	Q9Y605	MRFAP1	CANCER_sp_Q9Y605,MOFA1_HUMAN MORF4 family-associated protein 1	c.28G>T p.A10S	Missense	VELSEPE		MRPLDIVELAEPEEVEVLEPEEDFEQFLLPVINEMR	7	4.55322	0	199.491	3	1439.54	4316.61	806.383	201.366	High	MRFAP1		1	n/a		MRPLDIVELSEPEEVEVLEPEEDFEQFLLPVINEMR	1	MRPLDIVELAEPEEVEVLEPEEDFEQFLLPVINEMR	12	0	5	Q9Y605	21	0	5
225	MSPEELKR	1		P29377	P29377	S100G	CANCER_sp_P29377,S100G_HUMAN Protein S100-G	c.14A>T p.K5M	Missense	STKMSPE	Other, non-reviewed	KSPEELKR	3	2.41315	1	10213.2	1	990.44	990.44	940.49	55.5557	Medium			-1	n/a		MSPEELKR	1		0	0	0	P29377	0	0	0
226	MTESIELGTVTSAYQVPSLSTRLTR	1		MUC16	Q8WXI7	MUC16	CANCER_co_MUC16_ENST00000331986	c.18112G>A p.V6038I	Missense	TESIELG	Other, non-reviewed	MTESVELGTVTSAYQVPSLSTRLTR	7	4.65302	1	51.5805	3	914.74	2742.21	651.58	204.537	High			3	Thought to provide a protective, lubricating barrier against particles and infectious agents at mucosal surfaces.		MTESIELGTVTSAYQVPSLSTRLTR	1		0	0	0	Q8WXI7	1	1	0
227	MVTDTSQGELVHPKALPLIVGAQLIHADKLGEK	1		Q5SSJ5	Q5SSJ5	HP1BP3	CANCER_sp_Q5SSJ5,HP1B3_HUMAN Heterochromatin protein 1-binding protein 3	c.5C>T p.A2V	Missense	MVTDT		MATDTSQGELVHPKALPLIVGAQLIHADKLGEK	7	4.06515	2	1205.94	3	1170.32	3508.95	7.31421	145.719	High			0	Maintains heterochromatin integrity during G1/S progression and regulates the duration of G1 phase to critically influence cell proliferative capacity. Mediates chromatin condensation during hypoxia, leading to increased tumor cell viability, radio-resistance, chemo-resistance and self-renewal		MVTDTSQGELVHPKALPLIVGAQLIHADKLGEK	1		0	0	0	Q5SSJ5	79	23	51
228	MVYSTCSLNPIEDEAVIASLLEKVK	1		Q08J23	Q08J23	NSUN2	CANCER_sp_Q08J23,NSUN2_HUMAN tRNA (cytosine(34)-C(5))-methyltransferase	c.1015delA p.S339fs*17	Deletion - frameshift	LEKVKVLWSLLMCLMNCQG		0	3	4.3503	1	806.363	3	919.24	2755.71	1194.1	184.419	High	Methyltr RsmB-F	SAM_MT_RSMB_NOP		RNA methyltransferase that methylates tRNAs, and possibly RNA polymerase III transcripts. May act downstream of Myc to regulate epidermal cell growth and proliferation. Required for proper spindle assembly and chromosome segregation, independently of its methyltransferase activity.		MVYSTCSLNPIEDEAVIASLLEKVK	1		0	0	0	Q08J23	44	33	32
229	NAPHPDDDDSCSINSDPEAKCFAVRYLGWVEMAEEDLAPGK	1		Q92870-2	Q92870	APBB2	CANCER_sp_Q92870-2,APBB2_HUMAN Isoform 2 of Amyloid beta A4 precursor protein-binding family B member 2	c.1205C>A p.S402Y	Missense	AVRYLGW		NAPHPDDDDSCSINSDPEAKCFAVRSLGWVEMAEEDLAPGK	7	4.54304	2	546.463	4	1124.5	4494.98	666.899	196.006	High			-2	May modulate the internalization of amyloid-beta precursor protein.		NAPHPDDDDSCSINSDPEAKCFAVRYLGWVEMAEEDLAPGK	1		0	0	0	Q92870	0	0	0
230	NCQTLVNLCGR	1		Q04721	Q04721	NOTCH2	CANCER_sp_Q04721,NOTC2_HUMAN Neurogenic locus notch homolog protein 2	c.? p.S1068G	Missense	NLCGRSP		NCQTLVNLCSR	10	3.94708	0	4641.3	2	612.22	1223.43	2325.61	50.8013	High	EGF	EGF_3	0	Functions as a receptor for membrane-bound ligands Jagged1, Jagged2 and Delta1 to regulate cell-fate determination. Affects the implementation of differentiation, proliferation and apoptotic programs. Involved in bone remodeling and homeostasis. Positively regulates self-renewal of liver cancer cells.		NCQTLVNLCGR	1		0	0	0	Q04721	0	1	0
231	NDFKIGGAIEDVYVSLGVSVGK	2		C8B	P07358	C8B	CANCER_co_C8B	c.1173G>C p.E391D	Missense	AIEDVYV		NDFKIGGAIEEVYVSLGVSVGK	3,7	3.56069	1	5812.81	2	1132.83	2264.66	-1117.91	36.9591	High	MACPF	MACPF	2	Constituent of the membrane attack complex (MAC) that plays a key role in the innate and adaptive immune response by forming pores in the plasma membrane of target cells.		NDFKIGGAIEDVYVSLGVSVGK	2	NDFKIGGAIEEVYVSLGVSVGK	1	0	0	P07358	1	0	0
233	NDLMLLK	1		Q9P1Z2	Q9P1Z2	CALCOCO1	CANCER_sp_Q9P1Z2,CACO1_HUMAN Calcium-binding and coiled-coil domain-containing protein 1	c.494A>T p.Q165L	Missense	DLMLLKL	Mouse reviewed	NDLMQLK	10	2.4009	0	4996.25	1	846.369	846.369	-125.765	45.7636	High	CALCOCO1		-2	Involved in the transcriptional activation of target genes in the Wnt/CTNNB1 pathway. Functions as a secondary coactivator in LEF1-mediated transcriptional activation via its interaction with CTNNB1.		NDLMLLK	1		0	0	0	Q9P1Z2	0	0	0
234	NEICFSTKPVFQPFSGQGHRLGSATPK	1		P68543	P68543	UBXN2A	CANCER_sp_P68543,UBX2A_HUMAN UBX domain-containing protein 2A	c.372G>T p.L124F	Missense	EICFSTK		NEICLSTKPVFQPFSGQGHRLGSATPK	3	4.18939	1	1170.7	3	979.32	2935.95	842.197	202.376	High	SEP	SEP	0	n/a		NEICFSTKPVFQPFSGQGHRLGSATPK	1		0	0	0	P68543	0	0	0
235	NFTDKCYYFSVEKEMFEDAK	1		Q5KU26	Q5KU26	COLEC12	CANCER_sp_Q5KU26,COL12_HUMAN Collectin-12	c.1881T>G p.I627M	Missense	EKEMFED		NFTDKCYYFSVEKEIFEDAK	7	3.96818	2	1281.68	3	830.88	2490.63	-1392.73	163.084	High	Lectin C	C_Type_Lectin_2	1	Scavenger receptor that displays several functions associated with host defense. Promotes binding and phagocytosis of Gram-positive, Gram-negative bacteria and yeast. Mediates the recognition, internalization and degradation of oxidatively modified low density lipoprotein by vascular endothelial cells.		NFTDKCYYFSVEKEMFEDAK	1		0	0	0	Q5KU26	0	0	1
236	NLEALALDLMELEQAVDLTLPK	3		P12956	P12956	XRCC6	CANCER_sp_P12956,XRCC6_HUMAN X-ray repair cross-complementing protein 6	c.1499C>T p.P500L	Missense	LMELEQA	Other, non-reviewed	NLEALALDLMEPEQAVDLTLPK	3,7	3.95441	0	2297.89	2	1220.36	2439.71	167.02	133.373	High	Ku C		-3	Single-stranded DNA-dependent ATP-dependent helicase. Has a role in chromosome translocation. Involved in DNA non-homologous end joining (NHEJ) required for double-strand break repair.		NLEALALDLMELEQAVDLTLPK	3	NLEALALDLMEPEQAVDLTLPK	221	178	226	P12956	573	500	664
239	NLFLSTNIDDAIK	1		O60701	O60701	UGDH	CANCER_sp_O60701,UGDH_HUMAN UDP-glucose 6-dehydrogenase	c.213T>G p.F71L	Missense	NLFLSTN		NLFFSTNIDDAIK	3	4.00074	0	4748.9	2	733.34	1465.67	1295.39	84.7461	High	UDPG MGDP dh N		0	Involved in the biosynthesis of glycosaminoglycans; hyaluronan, chondroitin sulfate, and heparan sulfate.		NLFLSTNIDDAIK	1		0	0	0	O60701	60	58	0
240	NLHPPWILSEFPGCNVNASTYMLRTNHWK	1		Q6UWY0	Q6UWY0	ARSK	CANCER_sp_Q6UWY0,ARSK_HUMAN Arylsulfatase K	c.1223A>C p.H408P	Missense	SEFPGCN		NLHPPWILSEFHGCNVNASTYMLRTNHWK	7	4.11456	1	503.161	3	1142.34	3425.01	-193.201	182.634	High			-2	n/a		NLHPPWILSEFPGCNVNASTYMLRTNHWK	1		0	0	0	Q6UWY0	0	0	0
241	NLNYSVPEEQGAGTVIVNIGR	3		O14917	O14917	PCDH17	CANCER_sp_O14917,PCD17_HUMAN Protocadherin-17	c.107G>T p.G36V	Missense	TVIVNIG		NLNYSVPEEQGAGTVIGNIGR	3,10	3.69787	0	4862.76	2	1116.04	2231.07	415.223	91.1984	High	Cadherin 2	Cadherin 1	-3	Potential calcium-dependent cell-adhesion protein.		NLNYSVPEEQGAGTVIVNIGR	3		0	0	0	O14917	0	0	0
244	NMINADFSAATVLISFGGVLGK	1		Q02094	Q02094	RHAG	CANCER_sp_Q02094,RHAG_HUMAN Ammonium transporter Rh type A	c.392C>G p.A131G	Missense	SFGGVLG		NMINADFSAATVLISFGAVLGK	3	4.23272	0	8995.61	3	742.183	2224.54	-282.267	69.0344	High	Ammonium transp		0	Associated with rhesus blood group antigen expression. May be part of an oligomeric complex which is likely to have a transport or channel function in the erythrocyte membrane. Involved in ammonia transport across the erythrocyte membrane.		NMINADFSAATVLISFGGVLGK	1		0	0	0	Q02094	0	0	0
245	NPYPTKSEKIMLAIITK	1		P78414	P78414	IRX1	CANCER_sp_P78414,IRX1_HUMAN Iroquois-class homeodomain protein IRX-1	c.472G>A p.G158S	Missense	PTKSEKI	Other, non-reviewed	NPYPTKGEKIMLAIITK	10	2.64931	2	556.268	1	1949.02	1949.02	985.915	70.5403	High	Homeobox KN	Homeobox_2	0	n/a		NPYPTKSEKIMLAIITK	1		0	0	0	P78414	0	0	0
246	NQAKFSLVGIGGQDLNEGNCTLTLALIWQLMRR	1		P13796	P13796	LCP1	CANCER_sp_P13796,PLSL_HUMAN Plastin-2	c.1462C>T p.R488C	Missense	EGNCTLT		NQAKFSLVGIGGQDLNEGNRTLTLALIWQLMRR	10	4.16543	2	9749.25	3	1220.2	3658.59	-363.42	124.285	High	CH	CH	-3	Actin-binding protein. Plays a role in the activation of T-cells in response to costimulation through TCR/CD3 and CD2 or CD28. Modulates the cell surface expression of IL2RA/CD25 and CD69.		NQAKFSLVGIGGQDLNEGNCTLTLALIWQLMRR	1		0	0	0	P13796	0	151	1
247	PGDLVWINAGTVHWVQAIGWCNNIAWNVGPLTACQYKLAVER	1		KDM6A	O15550	KDM6A	CANCER_co_KDM6A	c.3768C>G p.Y1256*	Nonsense	VER	Homo sapiens reviewed	0	7	4.39461	1	596.889	4	1166.88	4664.5	246.333	157.822	High		JmjC		Histone demethylase that plays a central role in histone code. Plays a central role in regulation of posterior development, by regulating HOX gene expression.		PGDLVWINAGTVHWVQAIGWCNNIAWNVGPLTACQYKLAVER	1		0	0	0	O15550	2	0	0
248	PSIIFFDEIDGLAPVR	1		Q6PL18	Q6PL18	ATAD2	CANCER_sp_Q6PL18,ATAD2_HUMAN ATPase family AAA domain-containing protein 2	c.1649C>A p.S550Y	Missense	IHSYIVS	Homo sapiens reviewed	0	7	3.51112	0	1595.26	2	895.2	1789.39	245.649	129.66	High	AAA		-2	May be a transcriptional coactivator of the nuclear receptor ESR1 required to induce the expression of a subset of estradiol target genes. May be required for histone hyperacetylation. Involved in the estrogen-induced cell proliferation and cell cycle progression of breast cancer cells.		PSIIFFDEIDGLAPVR	1		0	0	0	Q6PL18	11	105	0
249	PSIVRLFDDLAEKIR	2		PSME4	Q14997	PSME4	CANCER_co_PSME4	c.2909A>G p.H970R	Missense	EKIRRQY		PSIVRLFDDLAEKIH	3,10	3.83131	2	3013.94	2	885.867	1770.73	-723.132	93.64	High			0	Associated component of the proteasome that specifically recognizes acetylated histones and promotes ATP- and ubiquitin-independent degradation of core histones during spermatogenesis and DNA damage response. Involved in DNA damage response in somatic cells, by promoting degradation of histones following DNA double-strand breaks.		PSIVRLFDDLAEKIR	2		0	0	0	Q14997	0	0	0
251	QETLTAELEK	1		Q6UXG8-3	Q6UXG8	BTNL9	CANCER_sp_Q6UXG8-3,BTNL9_HUMAN Isoform 3 of Butyrophilin-like protein 9	c.890A>C p.K297T	Missense	RQETLTA		QEKLTAELEK	10	2.34004	0	8941.78	1	1163.51	1163.51	1643.75	74.6781	High			-1	n/a		QETLTAELEK	1		0	0	0	Q6UXG8	0	0	0
252	QGQAIMLVTQYDIHLVHAIEEQIK	1		Q9Y6V7	Q9Y6V7	DDX49	CANCER_sp_Q9Y6V7,DDX49_HUMAN Probable ATP-dependent RNA helicase DDX49	c.1049C>T p.T350M	Missense	QAIMLVT		QGQAITLVTQYDIHLVHAIEEQIK	3	4.07356	0	2763.92	3	928.1	2782.29	1732.34	167.891	High		HELICASE_CTER	-1	n/a		QGQAIMLVTQYDIHLVHAIEEQIK	1		0	0	0	Q9Y6V7	5	3	4
253	QIPDWHFANLEFANATPLSTLSLK	1		O60341	O60341	KDM1A	CANCER_sp_O60341,KDM1A_HUMAN Lysine-specific histone demethylase 1A	c.1586T>C p.L529P	Missense	RQIPDWH		QILDWHFANLEFANATPLSTLSLK	7	4.87943	0	851.842	3	905.26	2713.77	135.202	162.714	High	Amino oxidase		-3	Histone demethylase that acts as a coactivator or a corepressor, depending on the context. May play a role in the repression of neuronal genes.		QIPDWHFANLEFANATPLSTLSLK	1	QILDWHFANLEFANATPLSTLSLK	9	0	0	O60341	87	20	3
254	QLEAIDQPHLEYAK	2		O43707	O43707	ACTN4	CANCER_sp_O43707,ACTN4_HUMAN Alpha-actinin-4	c.1586T>C p.L529P	Missense	IDQPHLE		QLEAIDQLHLEYAK	7,10	3.54487	0	9799.05	2	827.343	1653.68	-704.82	89.7008	High	Spectrin		-3	F-actin cross-linking protein which is thought to anchor actin to a variety of intracellular structures. This is a bundling protein. Probably involved in vesicular trafficking via its association with the CART complex. May also function as a transcriptional coactivator.		QLEAIDQPHLEYAK	2	QLEAIDQLHLEYAK	52	35	36	O43707	1286	930	1136
256	QPCQPPPQEPCILK	1		P22528	P22528	SPRR1B	CANCER_sp_P22528,SPR1B_HUMAN Cornifin-B	c.104C>T p.P35L	Missense	PCILKTK		QPCQPPPQEPCIPK	10	3.62207	0	1845.96	2	789.92	1578.83	665.81	120.508	High	Cornifin		-3	Cross-linked envelope protein of keratinocytes. Can function as both amine donor and acceptor in transglutaminase-mediated cross-linkage.		QPCQPPPQEPCILK	1	QPCQPPPQEPCIPK	0	0	2	P22528	0	0	48
257	QPVGFVIFDSRAGAEVAK	3		Q6ZRY4	Q6ZRY4	RBPMS2	CANCER_sp_Q6ZRY4,RBPS2_HUMAN RNA-binding protein with multiple splicing 2	c.248C>T p.A83V	Missense	GAEVAKN	Other, non-reviewed	QPVGFVIFDSRAGAEAAK	3,7,10	3.9297	1	3300.14	2	947.36	1893.71	1428.62	132.865	High	RRM 1	RRM	0	Contributes to the regulation of smooth muscle cell differentiation and proliferation in the gastrointestinal system. Promotes reversible dedifferentiation of smooth muscle cells and promotes smooth muscle cell proliferation.		QPVGFVIFDSRAGAEVAK	3		0	0	0	Q6ZRY4	0	0	0
260	QQELCDILVAYSAYNPVSIPR	1		Q2M2D7	Q2M2D7	TBC1D28	CANCER_sp_Q2M2D7,TBC28_HUMAN TBC1 domain family member 28	c.559G>A p.G187R	Missense	SIPRQRY		QQELCDILVAYSAYNPVSIPG	10	3.95139	0	684.65	2	1191.56	2382.11	1222.16	188.256	High	RabGAP-TBC		-2	n/a		QQELCDILVAYSAYNPVSIPR	1		0	0	0	Q2M2D7	0	0	0
261	QRSHILEDDENAVDISMLKTGSSLLK	1		O75717	O75717	WDHD1	CANCER_sp_O75717,WDHD1_HUMAN WD repeat and HMG-box DNA-binding protein 1	c.1147T>G p.S383A	Missense	DENAVDI		QRSHILEDDENSVDISMLKTGSSLLK	3	4.56507	2	1393.23	3	967.54	2900.61	386.935	163.096	High			1	Acts as a replication initiation factor that brings together the MCM2-7 helicase and the DNA polymerase alpha/primase complex in order to initiate DNA replication.		QRSHILEDDENAVDISMLKTGSSLLK	1		0	0	0	O75717	0	0	0
262	QSGSLGLSREK	1		P08F94	P08F94	PKHD1	CANCER_sp_P08F94,PKHD1_HUMAN Fibrocystin	c.12143A>G p.Q4048R	Missense	GLSREKK		QSGSLGLSQEK	3	2.43694	1	5169.69	1	1163.52	1163.52	1630.09	68.2577	Medium			1	May be required for correct bipolar cell division through the regulation of centrosome duplication and mitotic spindle assembly. May be a receptor protein that acts in collecting-duct and biliary differentiation.		QSGSLGLSREK	1		0	0	0	P08F94	0	0	0
263	QSRPVQSWLCDPDAMEQGETPLTMLQSQVPNIVK	1		Q86VP6	Q86VP6	CAND1	CANCER_sp_Q86VP6,CAND1_HUMAN Cullin-associated NEDD8-dissociated protein 1	c.1213A>T p.T405S	Missense	LKQSRPV		QTRPVQSWLCDPDAMEQGETPLTMLQSQVPNIVK	3	4.99936	0	1566.48	3	1276.14	3826.41	142.278	160.462	High			1	Key assembly factor of SCF (SKP1-CUL1-F-box protein) E3 ubiquitin ligase complexes that promotes the exchange of the substrate-recognition F-box subunit in SCF complexes, thereby playing a key role in the cellular repertoire of SCF complexes. Acts as a F-box protein exchange factor.		QSRPVQSWLCDPDAMEQGETPLTMLQSQVPNIVK	1	QTRPVQSWLCDPDAMEQGETPLTMLQSQVPNIVK	0	24	10	Q86VP6	413	303	262
264	QVHPDTCISSKAMGIMNSFVNDIFER	4		P23527	P23527	HIST1H2BO	CANCER_sp_P23527,H2B1O_HUMAN Histone H2B type 1-O	c.160G>T p.G54C	Missense	PDTCISS		QVHPDTGISSKAMGIMNSFVNDIFER	3,7,10	4.3308	1	1423.65	3	979.92	2937.75	-558.096	175.571	High	Histone		-3	Histones play a central role in transcription regulation, DNA repair, DNA replication and chromosomal stability. DNA accessibility is regulated via a complex set of post-translational modifications of histones		QVHPDTCISSKAMGIMNSFVNDIFER	4		0	0	0	P23527	0	0	0
268	QVHPDTGISFKAMGIMNSFVNDIFER	1		Q16778	Q16778	HIST2H2BE	CANCER_sp_Q16778,H2B2E_HUMAN Histone H2B type 2-E	c.170C>T p.S57F	Missense	GISFKAM		QVHPDTGISSKAMGIMNSFVNDIFER	3,7,10	4.67423	1	563.336	3	985.2	2953.59	51.3901	161.261	High	Histone		-2	Histones play a central role in transcription regulation, DNA repair, DNA replication and chromosomal stability. DNA accessibility is regulated via a complex set of post-translational modifications of histones		QVHPDTGISFKAMGIMNSFVNDIFER	1		0	0	0	Q16778	0	0	0
269	QVHPDTGISSKAMCIMNSFVNDIFER	2		P62807	P62807	HIST1H2BC	CANCER_sp_P62807,H2B1C_HUMAN Histone H2B type 1-C/E/F/G/I	c.181G>T p.G61C	Missense	KAMCIMN		QVHPDTGISSKAMGIMNSFVNDIFER	3,7,10	4.89922	1	4683.86	3	980.02	2938.05	-455.931	176.311	High	Histone		-3	Histones play a central role in transcription regulation, DNA repair, DNA replication and chromosomal stability. DNA accessibility is regulated via a complex set of post-translational modifications of histones		QVHPDTGISSKAMCIMNSFVNDIFER	2		0	0	0	P62807	0	0	0
271	QVHPDTGISSKVMGIMNSFVNDIFER	2	X	P23527	P23527	HIST1H2BO	CANCER_sp_P23527,H2B1O_HUMAN Histone H2B type 1-O	c.176C>T p.A59V	Missense	SSKVMGI		QVHPDTGISSKAMGIMNSFVNDIFER	3,7,10	5.65812	1	223.326	3	974.46	2921.37	-21.608	186.518	High	Histone		0	Histones play a central role in transcription regulation, DNA repair, DNA replication and chromosomal stability. DNA accessibility is regulated via a complex set of post-translational modifications of histones		QVHPDTGISSKVMGIMNSFVNDIFER	2		0	0	0	P23527	0	0	0
273	QVYPDTGISSKAMGIMNSFVNDIFER	3	X	O60814	O60814	HIST1H2BK	CANCER_sp_O60814,H2B1K_HUMAN Histone H2B type 1-K	c.148C>T p.H50Y	Missense	KQVYPDT		QVHPDTGISSKAMGIMNSFVNDIFER	3,7	4.36832	1	440.608	3	974.18	2920.53	384.782	186.023	High	Histone		2	Histones play a central role in transcription regulation, DNA repair, DNA replication and chromosomal stability. DNA accessibility is regulated via a complex set of post-translational modifications of histones		QVYPDTGISSKAMGIMNSFVNDIFER	3		0	0	0	O60814	49	38	98
276	RLSVENPVALLGGDALK	1		Q9BXA9	Q9BXA9	SALL3	CANCER_sp_Q9BXA9,SALL3_HUMAN Sal-like protein 3	c.3544A>G p.M1182V	Missense	ENPVALL		RLSVENPMALLGGDALK	3	3.59541	1	3942.16	2	876.307	1751.61	-225.587	57.167	High			1	Probable transcription factor.		RLSVENPVALLGGDALK	1		0	0	0	Q9BXA9	0	0	0
277	RMLAGSVVIVVMVAVVVMCLVSIIMYR	1		Q6IWH7	Q6IWH7	ANO7	CANCER_sp_Q6IWH7,ANO7_HUMAN Anoctamin-7	c.1558C>A p.L520M	Missense	SIIMYRA		RMLAGSVVIVVMVAVVVMCLVSIILYR	3	4.12422	1	126.908	3	985.92	2955.75	1385.42	182.62	High	Anoctamin		2	Has calcium-dependent phospholipid scramblase activity; scrambles phosphatidylserine, phosphatidylcholine and galactosylceramide. Does not exhibit calcium-activated chloride channel (CaCC) activity. May play a role in cell-cell interactions.		RMLAGSVVIVVMVAVVVMCLVSIIMYR	1		0	0	0	Q6IWH7	0	0	0
278	RMSGTDVCSVYSLDSVEEAETELPQEK	1		Q8TE82	Q8TE82	SH3TC1	CANCER_sp_Q8TE82,S3TC1_HUMAN SH3 domain and tetratricopeptide repeat-containing protein 1	c.1271A>T p.Q424L	Missense	ETELPQE		RMSGTDVCSVYSLDSVEEAETEQPQEK	7	4.36713	1	3817.1	3	1001.32	3001.95	-138.315	136.825	High			-2	n/a		RMSGTDVCSVYSLDSVEEAETELPQEK	1		0	0	0	Q8TE82	0	0	1
279	RPEMKNLFKDMPQPR	1		Q9BV79	Q9BV79	MECR	CANCER_sp_Q9BV79,MECR_HUMAN Trans-2-enoyl-CoA reductase, mitochondrial	c.750C>A p.F250L	Missense	MKNLFKD	Other, non-reviewed	RPEMKNFFKDMPQPR	10	3.69961	2	979.385	2	944.98	1888.95	1048.12	121.988	High	ADH zinc N		0	Catalyzes the NADPH-dependent reduction of trans-2-enoyl thioesters in mitochondrial fatty acid synthesis (fatty acid synthesis type II).		RPEMKNLFKDMPQPR	1		0	0	0	Q9BV79	0	0	4
280	RPNATLILDIGAFTLLLFSLLVSPPTCK	2		Q9Y2A9	Q9Y2A9	B3GNT3	CANCER_sp_Q9Y2A9,B3GN3_HUMAN UDP-GlcNAc:betaGal beta-1,3-N-acetylglucosaminyltransferase 3	c.47C>A p.A16D	Missense	LILDIGA		RPNATLILAIGAFTLLLFSLLVSPPTCK	3,7	4.24936	0	3742.56	3	1006.88	3018.63	1626.38	103.277	High			-2	Beta-1,3-N-acetylglucosaminyltransferase involved in the synthesis of poly-N-acetyllactosamine.		RPNATLILDIGAFTLLLFSLLVSPPTCK	2		0	0	0	Q9Y2A9	0	0	0
282	RQLEGAEINNSLLALK	1		Q8N4N8	Q8N4N8	KIF2B	CANCER_sp_Q8N4N8,KIF2B_HUMAN Kinesin-like protein KIF2B	c.1419G>T p.K473N	Missense	EINNSLL		RQLEGAEINKSLLALK	3	3.73496	1	3140.37	2	885.8	1770.59	904.252	100.336	High	Kinesin	Kinesin_Motor_2	0	Plus end-directed microtubule-dependent motor required for spindle assembly and chromosome movement. Has microtubule depolymerization activity. Plays a role in chromosome congression.		RQLEGAEINNSLLALK	1		0	0	0	Q8N4N8	0	0	0
283	RVVVLLTESHSEDEVAGPSR	1		Q5GFL6-2	Q5GFL6	VWA2	CANCER_sp_Q5GFL6-2,VWA2_HUMAN Isoform 2 of von Willebrand factor A domain-containing protein 2	c.1393G>T p.A465S	Missense	AGPSRHA		RVVVLLTESHSEDEVAGPAR	7	3.47698	1	641.525	2	1091.26	2181.51	633.52	159.233	High	VWA	VWFA	1	n/a		RVVVLLTESHSEDEVAGPSR	1		0	0	0	Q5GFL6	1	0	0
284	SASWGSTDQLKEIAKLSQQLQR	1		FAM117B	Q6P1L5	FAM117B	CANCER_co_FAM117B	c.127C>A p.R43S	Missense	AKLSQQL		SASWGSTDQLKEIAKLRQQLQR	10	4.57704	2	1191.74	3	825.94	2475.81	608.111	118.773	High			-1	n/a		SASWGSTDQLKEIAKLSQQLQR	1		0	0	0	Q6P1L5	0	0	0
285	SDASSGQSGSRSASRTTR	1	X	P20930	P20930	FLG	CANCER_sp_P20930,FILA_HUMAN Filaggrin	c.2650C>A p.R884S	Missense	DASSGQS		SDASRGQSGSRSASRTTR	3	4.03043	2	8170.39	2	899.18	1797.35	-273.045	58.405	High			-1	Aggregates keratin intermediate filaments and promotes disulfide-bond formation among the intermediate filaments during terminal differentiation of epidermis.		SDASSGQSGSRSASRTTR	1		0	0	0	P20930	0	0	0
286	SDVDVLQQVVEEAVGQALPGATVTLTGGFRRGK	1		Q9NP87	Q9NP87	POLM	CANCER_sp_Q9NP87,DPOLM_HUMAN DNA-directed DNA/RNA polymerase mu	c.890C>T p.A297V	Missense	DVDVLQQ		SDVDALQQVVEEAVGQALPGATVTLTGGFRRGK	3	4.44687	2	267.151	3	1134.3	3400.89	905.016	191.461	High	DNA pol B palm		0	Gap-filling polymerase involved in repair of DNA double-strand breaks by non-homologous end joining (NHEJ).		SDVDVLQQVVEEAVGQALPGATVTLTGGFRRGK	1		0	0	0	Q9NP87	0	0	0
287	SEKAVDAPPVSQIPGLSNLGDSHSENLPGTR	2		Q8NEG2	Q8NEG2	C7orf57	CANCER_sp_Q8NEG2,CG057_HUMAN Uncharacterized protein C7orf57	c.113C>T p.A38V	Missense	APPVSQI		SEKAVDAPPASQIPGLSNLGDSHSENLPGTR	7	4.27053	1	1117.36	3	1058.6	3173.79	377.589	172.196	High			0	n/a		SEKAVDAPPVSQIPGLSNLGDSHSENLPGTR	2		0	0	0	Q8NEG2	0	0	0
294	SESVLLHMTQPLNLALRAGPITGLRDR	1		TRIM48	Q8IWZ4	TRIM48	CANCER_co_TRIM48_ENST00000417545	c.604C>A p.P202T	Missense	LHMTQPL		SESVLLHMPQPLNLALRAGPITGLRDR	7	4.3407	2	750.198	4	740.88	2960.5	630.789	206.609	High			-1	n/a		SESVLLHMTQPLNLALRAGPITGLRDR	1		0	0	0	Q8IWZ4	0	0	0
295	SGENLYLSCFAESNPRAQYSWTINGKFQLPGQK	1		Q00888-2	Q00888	PSG4	CANCER_sp_Q00888-2,PSG4_HUMAN Isoform 2 of Pregnancy-specific beta-1-glycoprotein 4	c.844T>C p.S282P	Missense	FQLPGQK		SGENLYLSCFAESNPRAQYSWTINGKFQLSGQK	7	4.01376	2	2172.76	3	1245.66	3734.97	310.192	174.898	High	Ig 3	Ig_Like	-1	n/a		SGENLYLSCFAESNPRAQYSWTINGKFQLPGQK	1		0	0	0	Q00888	0	0	1
296	SGLFGQVFRPDNFIFGQCGAGNNWAK	1		Q3ZCM7	Q3ZCM7	TUBB8	CANCER_sp_Q3ZCM7,TBB8_HUMAN Tubulin beta-8 chain	c.239C>T p.P80L	Missense	RSGLFGQ		SGPFGQVFRPDNFIFGQCGAGNNWAK	10	4.62709	0	2047.69	3	943.68	2829.03	-468.898	128.068	High	Tubulin		-3	Tubulin is the major constituent of microtubules. TUBB8 has a key role in meiotic spindle assembly and oocyte maturation.		SGLFGQVFRPDNFIFGQCGAGNNWAK	1		0	0	0	Q3ZCM7	0	0	0
297	SGLVKPGSEAYFSSSSSTGSISAPEVHMSTAGSK	1		Q9NX95-4	Q9NX95	SYBU	CANCER_sp_Q9NX95-4,SYBU_HUMAN Isoform 4 of Syntabulin	c.430G>T p.D144Y	Missense	SEAYFSS		SGLVKPGSEADFSSSSSTGSISAPEVHMSTAGSK	10	4.77455	0	4025.93	3	1111.52	3332.55	589.899	137.847	High			-3	Part of a kinesin motor-adapter complex that is critical for the anterograde axonal transport of active zone components and contributes to activity-dependent presynaptic assembly during neuronal development.		SGLVKPGSEAYFSSSSSTGSISAPEVHMSTAGSK	1		0	0	0	Q9NX95	0	0	0
298	SGPFGQVFRPDNFISCQCGAGNNWAK	1		TUBB4Q	Q8WP12	TUBB4Q	CANCER_co_TUBB4Q	c.274C>T p.R92C	Missense	FISCQCG		SGPFGQVFRPDNFISRQCGAGNNWAK	10	4.1917	0	673.998	3	933.88	2799.63	-230.943	118.275	High	Tubulin		-3	Tubulin is the major constituent of microtubules.		SGPFGQVFRPDNFISCQCGAGNNWAK	1		0	0	0	Q8WP12	0	0	0
299	SINMKGDVHPLHHDTAILLTR	1		Q9UKP4	Q9UKP4	ADAMTS7	CANCER_sp_Q9UKP4,ATS7_HUMAN A disintegrin and metalloproteinase with thrombospondin motifs 7	c.989C>T p.A330V	Missense	KGDVHPL		SINMKGDAHPLHHDTAILLTR	10	4.31013	1	798.804	3	790	2367.99	-114.048	204.7	High	Reprolysin	ADAM_MEPRO	0	Metalloprotease that may play a role in the degradation of COMP.		SINMKGDVHPLHHDTAILLTR	1		0	0	0	Q9UKP4	0	0	1
300	SISADSFDQRDPGTPNDDCDIKECNSADHIK	1		O00512	O00512	BCL9	CANCER_sp_O00512,BCL9_HUMAN B-cell CLL/lymphoma 9 protein	c.359C>G p.S120C	Missense	NDDCDIK		SISADSFDQRDPGTPNDDSDIKECNSADHIK	10	4.39567	2	3022.56	3	1130.44	3389.31	-1225.65	206.733	High			-1	Involved in signal transduction through the Wnt pathway. Promotes beta-catenin's transcriptional activity.		SISADSFDQRDPGTPNDDCDIKECNSADHIK	1		0	0	0	O00512	0	0	0
301	SLGQNPTEAELQDMINEVDADGNGTIDFPEFFTMMAR	5	X	P62158	P62158	CALM1	CANCER_sp_P62158,CALM_HUMAN Calmodulin	c.210G>T p.L70F	Missense	PEFFTMM	Other, non-reviewed	SLGQNPTEAELQDMINEVDADGNGTIDFPEFLTMMAR	3,7,10	5.42763	0	1002.86	3	1369.16	4105.47	398.127	159.467	High	EF-hand 7	EF_HAND_2	0	Mediates the control of many enzymes, ion channels, aquaporins and other proteins through calcium-binding. Involved in a genetic pathway that regulates the centrosome cycle and progression through cytokinesis.		SLGQNPTEAELQDMINEVDADGNGTIDFPEFFTMMAR	5	SLGQNPTEAELQDMINEVDADGNGTIDFPEFLTMMAR	235	199	290	P62158	593	506	636
306	SLLATLNVEMDPEIQRVR	1		Q14CN4	Q14CN4	KRT72	CANCER_sp_Q14CN4,K2C72_HUMAN Keratin, type II cytoskeletal 72	c.325C>A p.P109T	Missense	LLATLNV		SLLAPLNVEMDPEIQRVR	10	4.26085	1	511.548	3	695.52	2084.55	205.553	187.341	High	Keratin 2 head		-1	Has a role in hair formation. Specific component of keratin intermediate filaments in the inner root sheath (IRS) of the hair follicle.		SLLATLNVEMDPEIQRVR	1		0	0	0	Q14CN4	3	0	1
307	SMENIELGLSEAQVMLSLASHLSTVESEKQKLR	1		Q9NSK0-4	Q9NSK0	KLC4	CANCER_sp_Q9NSK0-4,KLC4_HUMAN Isoform 4 of Kinesin light chain 4	c.268G>T p.A90S	Missense	VMLSLAS		SMENIELGLSEAQVMLALASHLSTVESEKQKLR	7	4.33332	2	2709.31	3	1219.3	3655.89	-546.34	126.771	High			1	Kinesin is a microtubule-associated force-producing protein that may play a role in organelle transport.		SMENIELGLSEAQVMLSLASHLSTVESEKQKLR	1		0	0	0	Q9NSK0	0	0	0
308	SMGIMNSFVNDIFER	5	X	Q8N257	O60814	HIST1H2BK	CANCER_sp_Q8N257,H2B3B_HUMAN Histone H2B type 3-B	c.175G>T p.A59S	Missense	SSKSMGI	Other, non-reviewed	AMGIMNSFVNDIFER	3,7,10	4.201	0	3227.24	2	880.8	1760.59	442.136	124.003	High	Histone		1	Histones play a central role in transcription regulation, DNA repair, DNA replication and chromosomal stability. DNA accessibility is regulated via a complex set of post-translational modifications of histones.		SMGIMNSFVNDIFER	5	AMGIMNSFVNDIFER	137	658	98	O60814	49	38	98
313	SNNFQNPKPAKGK	1		P12882	P12882	MYH1	CANCER_sp_P12882,MYH1_HUMAN Myosin-1	c.1704G>T p.K568N	Missense	NFQNPKP		SNNFQKPKPAKGK	3	2.63264	1	5132.68	1	1428.72	1428.72	-724.216	60.0224	High	Myosin head	Myosin_Motor	0	Muscle contraction.		SNNFQNPKPAKGK	1		0	0	0	P12882	0	0	0
314	SQDLDKIMADIR	3		P05783	P05783	KRT18	CANCER_sp_P05783,K1C18_HUMAN Keratin, type I cytoskeletal 18	c.737C>A p.A246D	Missense	QDLDKIM		SQDLAKIMADIR	3,7	4.51776	1	1184.06	2	704.18	1407.35	1874.09	90.4737	High	Filament	IF rod	-2	Involved in the uptake of thrombin-antithrombin complexes by hepatic cells. When phosphorylated, plays a role in filament reorganization.		SQDLDKIMADIR	3		0	0	0	P05783	5333	1475	36
317	SQDTTISNSQLFEQDDNPSRIKAR	1		Q9UK12-2	Q9UK12	ZNF222	CANCER_sp_Q9UK12-2,ZN222_HUMAN Isoform 2 of Zinc finger protein 222	c.425A>G p.Q142R	Missense	NPSRIKA		SQDTTISNSQLFEQDDNPSQIKAR	10	4.04816	2	2208.82	3	918.32	2752.95	948.564	142.572	High			1	May be involved in transcriptional regulation.		SQDTTISNSQLFEQDDNPSRIKAR	1		0	0	0	Q9UK12	0	0	0
318	SQKSSSKLNEDEVILLLDSDEELELEQTK	1		Q8IY92	Q8IY92	SLX4	CANCER_sp_Q8IY92,SLX4_HUMAN Structure-specific endonuclease subunit SLX4	p.E1148delE	Deletion - in frame	LNEDEV		0	3	4.30678	2	365.138	3	1107.92	3321.75	626.603	192.072	High				Regulatory subunit that interacts with and increases the activity of different structure-specific endonucleases. Has several distinct roles in protecting genome stability by resolving diverse forms of deleterious DNA structures.		SQKSSSKLNEDEVILLLDSDEELELEQTK	1		0	0	0	Q8IY92	5	12	4
319	SSAEVHTLLNIKELTLER	1		Q9UJN7	Q9UJN7	ZNF391	CANCER_sp_Q9UJN7,ZN391_HUMAN Zinc finger protein 391	c.435delT p.F146fs*91	Deletion - frameshift	GKSSAEVHTLLNIKELTLERNLMNAMNVEKLLAGAHILVYIRESILEKNHMNVVNVEKPLAEALTLVSISELILKKGLTNVMNVGKPSVTVQP		0	10	3.87561	1	1251.07	2	1028.38	2055.75	1276.34	120.385	High	zf-C2H2	ZINC_FINGER_C2H2_2		May be involved in transcriptional regulation.		SSAEVHTLLNIKELTLER	1		0	0	0	Q9UJN7	0	0	0
320	SSSAAWDETLLEK	1		P01570	P01570	IFNA14	CANCER_sp_P01570,IFN14_HUMAN Interferon alpha-14	c.284A>G p.N95S	Missense	STKSSSA		NSSAAWDETLLEK	7	3.71852	0	1371.38	2	720.18	1439.35	1849.65	36.9991	High	Interferon		1	IFN-alpha have antiviral activities. Interferon stimulates the production of two enzymes: a protein kinase and an oligoadenylate synthetase.		SSSAAWDETLLEK	1		0	0	0	P01570	0	0	0
321	SSSLDSDEDLYTAIK	1		Q5T8A7	Q5T8A7	PPP1R26	CANCER_sp_Q5T8A7,PPR26_HUMAN Protein phosphatase 1 regulatory subunit 26	c.2080G>T p.D694Y	Missense	EDLYTAI		SSSLDSDEDLDTAIK	10	2.86475	0	957.446	1	1644.76	1644.76	605.127	94.863	High	PPP1R26 N		-3	Inhibits phosphatase activity of protein phosphatase 1 (PP1) complexes. May positively regulate cell proliferation.		SSSLDSDEDLYTAIK	1		0	0	0	Q5T8A7	0	0	0
322	SSVPSSSLDNGNSLDVLK	1		P10911-2	P10911	MCF2	CANCER_sp_P10911-2,MCF2_HUMAN Isoform 2 of Proto-oncogene DBL	c.1442G>T p.G481V	Missense	RSSVPSS		SSGPSSSLDNGNSLDVLK	3	3.44734	0	4374.35	2	909.28	1817.55	-745.683	87.7333	High			-3	Guanine nucleotide exchange factor (GEF) that modulates the Rho family of GTPases. Promotes the conversion of some member of the Rho family GTPase from the GDP-bound to the GTP-bound form.		SSVPSSSLDNGNSLDVLK	1		0	0	0	P10911	0	0	0
323	STTPYGLYYPSGPLDAGKSDPESVDK	1		Q9UPQ7	Q9UPQ7	PDZRN3	CANCER_sp_Q9UPQ7,PZRN3_HUMAN E3 ubiquitin-protein ligase PDZRN3	c.1975G>A p.A659T	Missense	VKSTTPY		SATPYGLYYPSGPLDAGKSDPESVDK	3	4.46797	1	1105.01	3	915.32	2743.95	-126.969	191.896	High			0	E3 ubiquitin-protein ligase. Plays an important role in regulating the surface level of MUSK on myotubes. Mediates the ubiquitination of MUSK, promoting its endocytosis and lysosomal degradation. Might contribute to terminal myogenic differentiation.		STTPYGLYYPSGPLDAGKSDPESVDK	1		0	0	0	Q9UPQ7	0	0	0
324	SVFKPFIFGTGVAQAPQVLSPTFGAQDPVR	1		Q96FV2	Q96FV2	SCRN2	CANCER_sp_Q96FV2,SCRN2_HUMAN Secernin-2	c.968T>C p.M323T	Missense	IFGTGVA		SVFKPFIFGMGVAQAPQVLSPTFGAQDPVR	7	4.74032	0	742.826	3	1054.26	3160.77	-288.837	132.567	High			-1	n/a		SVFKPFIFGTGVAQAPQVLSPTFGAQDPVR	1		0	0	0	Q96FV2	0	0	0
325	SVIVVLRLNVDLQAVVIFELVY	4	X	Q8TC27	Q8TC27	ADAM32	CANCER_sp_Q8TC27,ADA32_HUMAN Disintegrin and metalloproteinase domain-containing protein 32	c.1157delA p.K388fs*39	Deletion - frameshift	MQKNLRNQSVAMADWREMKSVIVVLRLNVDLQAVVIFELVY	Homo sapiens non-reviewed	SVIVVLRLNVDLQAVVIFELVY	3,7	3.83448	1	286.412	2	1252	2502.99	606.655	182.695	High				May play a role in sperm development and fertilization This is a non-catalytic metalloprotease-like protein.		SVIVVLRLNVDLQAVVIFELVY	4		0	0	0	Q8TC27	0	0	1
329	SVVLMSHLGRNDGVPMPDKYSLEPVAVELK	3		P00558	P00558	PGK1	CANCER_sp_P00558,PGK1_HUMAN Phosphoglycerate kinase 1	p.P67>?	Missense	LGRNDGV		SVVLMSHLGRPDGVPMPDKYSLEPVAVELK	3,7,10	5.31185	2	1613.07	3	1094.48	3281.43	218.943	92.8442	High	PGK		-2	In addition to its role as a glycolytic enzyme, it seems that PGK-1 acts as a polymerase alpha cofactor protein. May play a role in sperm motility.		SVVLMSHLGRNDGVPMPDKYSLEPVAVELK	3	SVVLMSHLGRPDGVPMPDKYSLEPVAVELK	89	97	102	P00558	811	916	738
332	SYELPDGQVITIGKER	6	X	P68133	P68032	ACTC1	CANCER_sp_P68133,ACTS_HUMAN Actin, alpha skeletal muscle	c.762C>A p.N254K	Missense	TIGKERF	Other, non-reviewed	SYELPDGQVITIGNER	3,7,10	4.32908	1	4797.44	2	903.82	1806.63	934.718	74.406	High	Actin		0	Actins are highly conserved proteins that are involved in various types of cell motility and are ubiquitously expressed in all eukaryotic cells.		SYELPDGQVITIGKER	6	SYELPDGQVITIGNER	343	383	349	P68032	494	82	552
338	TADREARPGLPSLLLLLLAGAGLSAALPPAAPR	1		Q02083	Q02083	NAAA	CANCER_sp_Q02083,NAAA_HUMAN N-acylethanolamine-hydrolyzing acid amidase	c.86C>T p.S29L	Missense	SAALPPA		TADREARPGLPSLLLLLLAGAGLSAASPPAAPR	10	4.172	1	1139.69	3	1082.92	3246.75	-658.781	160.211	High			-2	Degrades bioactive fatty acid amides to their corresponding acids.		TADREARPGLPSLLLLLLAGAGLSAALPPAAPR	1		0	0	0	Q02083	0	0	0
339	TAHYGMMFDEYQGLSHLEALEILSNESESK	1		Q8IWE2	Q8IWE2	FAM114A1	CANCER_sp_Q8IWE2,NXP20_HUMAN Protein NOXP20	c.874C>A p.L292M	Missense	YGMMFDE		TAHYGMLFDEYQGLSHLEALEILSNESESK	10	4.36208	0	2206.61	3	1145.8	3435.39	1695.29	124.911	High	DUF719		2	May play a role in neuronal cell development.		TAHYGMMFDEYQGLSHLEALEILSNESESK	1	TAHYGMLFDEYQGLSHLEALEILSNESESK	0	0	10	Q8IWE2	0	0	17
340	TAVDTVFRFDPQYNKWMQVASLNEK	1		Q9P2N7	Q9P2N7	KLHL13	CANCER_sp_Q9P2N7,KLH13_HUMAN Kelch-like protein 13	c.1250G>A p.R417Q	Missense	FDPQYNK		TAVDTVFRFDPRYNKWMQVASLNEK	10	4.52661	2	973.493	3	998.06	2992.17	1568.53	127.317	High	Kelch 1		1	Substrate-specific adapter of a BCR (BTB-CUL3-RBX1) E3 ubiquitin-protein ligase complex required for mitotic progression and cytokinesis.		TAVDTVFRFDPQYNKWMQVASLNEK	1		0	0	0	Q9P2N7	1	0	0
341	TDTLKEDPGK	1		P47897	P47897	QARS	CANCER_sp_P47897,SYQ_HUMAN Glutamine--tRNA ligase	c.2297T>A p.V766D	Missense	NRTDTLK		TVTLKEDPGK	7	2.37133	1	89.4173	1	1104.64	1104.64	979.549	210.05	High			-3	Glutamine--tRNA ligase. Plays a critical role in brain development		TDTLKEDPGK	1		0	0	0	P47897	20	100	28
342	TFIVGDQISFADYNLLDLLLIHEVLDPGCLDAFPLLSAYVGR	1		P09211	P09211	GSTP1	CANCER_sp_P09211,GSTP1_HUMAN Glutathione S-transferase P	c.500C>A p.A167D	Missense	EVLDPGC		TFIVGDQISFADYNLLDLLLIHEVLAPGCLDAFPLLSAYVGR	10	5.90471	0	344.833	3	1546.68	4638.03	349.389	212.786	High	GST C 3	GST_CTER	-2	Conjugation of reduced glutathione to a wide number of exogenous and endogenous hydrophobic electrophiles. Regulates negatively CDK5 activity via p25/p35 translocation to prevent neurodegeneration.		TFIVGDQISFADYNLLDLLLIHEVLDPGCLDAFPLLSAYVGR	1		0	0	0	P09211	0	24	702
343	TIRSPYTPDEPKEPIWVMCQDISPTR	1		Q02410	Q02410	APBA1	CANCER_sp_Q02410,APBA1_HUMAN Amyloid beta A4 precursor protein-binding family A member 1	c.1144C>T p.R382C	Missense	WVMCQDI		TIRSPYTPDEPKEPIWVMRQDISPTR	3	4.49597	2	130.822	3	1021.68	3063.03	1152.07	223.012	High			-3	Putative function in synaptic vesicle exocytosis by binding to Munc18-1, an essential component of the synaptic vesicle exocytotic machinery. May modulate processing of the amyloid-beta precursor protein (APP) and hence formation of APP-beta.		TIRSPYTPDEPKEPIWVMCQDISPTR	1		0	0	0	Q02410	0	1	0
344	TLALDKTEQEALEYFMKQMNDVHHGGWTTK	1		PIK3CA	P42336	PIK3CA	CANCER_co_PIK3CA	c.3137C>T p.A1046V	Missense	MNDVHHG		TLALDKTEQEALEYFMKQMNDAHHGGWTTK	3	4.19337	2	632.113	3	1175.9	3525.69	1135.24	160.613	High		PI3K_ABD	0	PIP3 plays a key role in activating signaling cascades involved in cell growth, survival, proliferation, motility and morphology. Participates in cellular signaling in response to various growth factors. Involved in the activation of AKT1 upon stimulation by receptor tyrosine kinases ligands. Essential in endothelial cell migration.		TLALDKTEQEALEYFMKQMNDVHHGGWTTK	1		0	0	0	P42336	1	0	0
345	TLQNTMVNLGLQNSCDEAIYQLGLDLEELEEIEEDAGLGNGGLGR	1		P11216	P11216	PYGB	CANCER_sp_P11216,PYGB_HUMAN Glycogen phosphorylase, brain form	c.322G>T p.A108S	Missense	LQNSCDE		TLQNTMVNLGLQNACDEAIYQLGLDLEELEEIEEDAGLGNGGLGR	3	5.17711	0	1015.83	3	1613.02	4837.05	566.845	211.314	High			1	Glycogen phosphorylase that regulates glycogen mobilization. Phosphorylase is an important allosteric enzyme in carbohydrate metabolism.		TLQNTMVNLGLQNSCDEAIYQLGLDLEELEEIEEDAGLGNGGLGR	1	TLQNTMVNLGLQNACDEAIYQLGLDLEELEEIEEDAGLGNGGLGR	0	0	1	P11216	155	190	599
346	TLQTAAQAMLRQTEPLTK	1		Q9Y6N6	Q9Y6N6	LAMC3	CANCER_sp_Q9Y6N6,LAMC3_HUMAN Laminin subunit gamma-3	c.3899C>T p.T1300M	Missense	AQAMLRQ		TLQTAAQATLRQTEPLTK	7	3.48988	1	2153.91	2	999.785	1998.56	-1259.36	119.506	High			-1	Binding to cells via a high affinity receptor, laminin is thought to mediate the attachment, migration and organization of cells into tissues during embryonic development by interacting with other extracellular matrix components.		TLQTAAQAMLRQTEPLTK	1		0	0	0	Q9Y6N6	0	1	0
347	TNIYTQKQEPPNKVMMTK	1		Q9H5V9	Q9H5V9	CXorf56	CANCER_sp_Q9H5V9,CX056_HUMAN UPF0428 protein CXorf56	c.420G>C p.K140N	Missense	EPPNKVM		TNIYTQKQEPPKKVMMTK	3	3.35425	2	3764.2	2	1074.32	2147.63	-1611.15	140.126	Medium			0	n/a		TNIYTQKQEPPNKVMMTK	1		0	0	0	Q9H5V9	0	0	0
348	TPDFDDLLAAFDIPDPTSLDAKEASR	1		Q92610	Q92610	ZNF592	CANCER_sp_Q92610,ZN592_HUMAN Zinc finger protein 592	c.88delA p.I30fs*37	Deletion - frameshift	KEASRHPVRRMRVPSNLQAYVWMKVCPCLTQDQPPMCRP		0	3	4.15929	1	472.65	3	939.9	2817.69	-948.337	183.53	High				May be involved in transcriptional regulation.		TPDFDDLLAAFDIPDPTSLDAKEASR	1		0	0	0	Q92610	5	1	0
349	TPEKQLLETLKCESIPACTTEELVSGVVSPCPK	1		CASP8AP2	Q9UKL3	CASP8AP2	CANCER_co_CASP8AP2	c.4100C>T p.A1367V	Missense	SGVVSPC		TPEKQLLETLKCESIPACTTEELVSGVASPCPK	10	3.96344	2	472.877	3	1178.44	3533.31	996.646	182.416	High			0	Involved in TNF-alpha-induced activation of NF-kappa-B. Required for the activation of CASP8 in FAS-mediated apoptosis. Required for histone gene transcription and progression through S phase.		TPEKQLLETLKCESIPACTTEELVSGVVSPCPK	1		0	0	0	Q9UKL3	0	0	2
350	TSLSRSGCNSAFSTPDSTRSAR	1		Q92547	Q92547	TOPBP1	CANCER_sp_Q92547,TOPB1_HUMAN DNA topoisomerase 2-binding protein 1	c.3308C>T p.S1103F	Missense	NSAFSTP		TSLSRSGCNSASSTPDSTRSAR	3	3.67569	2	11845.9	2	1142.94	2284.87	-1398.66	57.4032	High			-2	Required for DNA replication. Plays a role in the rescue of stalled replication forks and checkpoint control.		TSLSRSGCNSAFSTPDSTRSAR	1		0	0	0	Q92547	0	0	0
351	TSPDPLPVSAAPSKAGLPR	1	X	Q13469	Q13469	NFATC2	CANCER_sp_Q13469,NFAC2_HUMAN Nuclear factor of activated T-cells, cytoplasmic 2	c.989C>T p.S330L	Missense	PDPLPVS		TSPDPSPVSAAPSKAGLPR	7	3.72385	1	1096.17	2	932.74	1864.47	1852.98	93.9475	High			-2	Plays a role in the inducible expression of cytokine genes in T-cells, especially in the induction of the IL-2, IL-3, IL-4, TNF-alpha or GM-CSF. Promotes invasive migration		TSPDPLPVSAAPSKAGLPR	1		0	0	0	Q13469	0	0	0
352	TSTAAASSTSMTTEEKQTSPLGSSLPAAKEDICTDAMR	1		D3DP10	A2VDJ0	KIAA0922	CANCER_tr_D3DP10,D3DP10_HUMAN KIAA0922, isoform CRA_b	c.2555C>T p.T852M	Missense	STSMTTE		TSTAAASSTSTTTEEKQTSPLGSSLPAAKEDICTDAMR	3	4.09373	2	57.4795	3	1293.46	3878.37	919.502	204.408	High			-1	Isoform 1: Membrane-associated form that antagonizes canonical Wnt signaling by triggering lysosome-dependent degradation of Wnt-activated LRP6. Regulates thymocyte proliferation.		TSTAAASSTSMTTEEKQTSPLGSSLPAAKEDICTDAMR	1		0	0	0	A2VDJ0	0	0	1
353	TTGIVMDSGDGVTHTVPIYEAYALPHAILR	4	X	P63261	P60709	ACTB	CANCER_sp_P63261,ACTG_HUMAN Actin, cytoplasmic 2	c.503G>C p.G168A	Missense	IYEAYAL		TTGIVMDSGDGVTHTVPIYEGYALPHAILR	3,7,10	5.11444	0	2827.25	3	1067.12	3199.35	536.158	99.5776	High	Actin		0	Actins are highly conserved proteins that are involved in various types of cell motility and are ubiquitously expressed in all eukaryotic cells.		TTGIVMDSGDGVTHTVPIYEAYALPHAILR	4	TTGIVMDSGDGVTHTVPIYEGYALPHAILR	384	549	420	P60709	1329	1386	1334
357	TTNVSLYPDYNFR	1		P2RX7	Q99572	P2RX7	CANCER_co_P2RX7	c.869G>A p.G290D	Missense	LYPDYNF		TTNVSLYPGYNFR	10	2.69956	0	1656.9	1	1589.72	1589.72	-24.8354	74.8955	High	P2X receptor		-1	Receptor for ATP that acts as a ligand-gated ion channel. Responsible for ATP-dependent lysis of macrophages through the formation of membrane pores permeable to large molecules.		TTNVSLYPDYNFR	1		0	0	0	Q99572	0	0	0
358	TTQFVDWCPTGFK	2		Q13748	Q9BQE3	TUBA1C	CANCER_sp_Q13748,TBA3C_HUMAN Tubulin alpha-3C/D chain	c.1022T>C p.I341T	Missense	KRTTQFV		TIQFVDWCPTGFK	3,7	4.27871	0	1659.46	2	766.9	1532.79	2011.58	104.326	High	Tubulin C		-1	Tubulin is the major constituent of microtubules.		TTQFVDWCPTGFK	2	TIQFVDWCPTGFK	2	29	4	Q9BQE3	2	313	334
360	TTSYTIDQAQKEPAVR	1		Q9Y238	Q9Y238	DLEC1	CANCER_sp_Q9Y238,DLEC1_HUMAN Deleted in lung and esophageal cancer protein 1	c.3781A>G p.M1261V	Missense	EPAVRFG		TTSYTIDQAQKEPAMR	7	3.62333	1	815.232	2	905.94	1810.87	1631.36	118.183	High			1	May act as a tumor suppressor by inhibiting cell proliferation.		TTSYTIDQAQKEPAVR	1		0	0	0	Q9Y238	0	1	0
361	TVSEPSLWAPSDQEIETRPKG	1		Q6N021	Q6N021	TET2	CANCER_sp_Q6N021,TET2_HUMAN Methylcytosine dioxygenase TET2	p.S104fs*15	Deletion - frameshift	PSLWAPSDQEIETRPKG		0	7	4.19373	1	1273.64	3	776.5	2327.49	143.483	139.559	High				Dioxygenase that plays a key role in active DNA demethylation.		TVSEPSLWAPSDQEIETRPKG	1		0	0	0	Q6N021	0	0	0
362	TVSLGAGAKDELHIVEAEAMNYEDSPIKVTLATLK	1		P06748	P06748	NPM1	CANCER_sp_P06748,NPM_HUMAN Nucleophosmin	c.206G>A p.G69D	Missense	NYEDSPI		TVSLGAGAKDELHIVEAEAMNYEGSPIKVTLATLK	7	5.11618	2	1286.35	3	1239.04	3715.11	316.181	137.06	High	Nucleoplasmin		-1	Involved in diverse cellular processes such as ribosome biogenesis, centrosome duplication, protein chaperoning, histone assembly, cell proliferation, and regulation of tumor suppressors p53/TP53 and ARF. Binds ribosome presumably to drive ribosome nuclear export.		TVSLGAGAKDELHIVEAEAMNYEDSPIKVTLATLK	1	TVSLGAGAKDELHIVEAEAMNYEGSPIKVTLATLK	0	0	6	P06748	2333	1978	1714
363	TVSLGAGSKDELHIVEAEAMNYEGSPIK	2	X	P06748-3	P06748	NPM1	CANCER_sp_P06748-3,NPM_HUMAN Isoform 3 of Nucleophosmin	c.157G>T p.A53S	Missense	GAGSKDE		TVSLGAGAKDELHIVEAEAMNYEGSPIK	3,10	5.6413	1	1819.83	3	982.38	2945.13	-112.313	126.91	High	Nucleoplasmin		1	Involved in ribosome biogenesis, centrosome duplication, protein chaperoning, histone assembly, cell proliferation, and regulation of tumor suppressors p53/TP53 and ARF. In concert with BRCA2, regulates centrosome duplication.		TVSLGAGSKDELHIVEAEAMNYEGSPIK	2	TVSLGAGAKDELHIVEAEAMNYEGSPIK	1534	1278	1078	P06748	2333	1978	1714
365	VDHLLELLQDRR	1		H7C0P1	Q6ZP82	CCDC141	CANCER_tr_H7C0P1,H7C0P1_HUMAN Coiled-coil domain-containing protein 141	c.665G>A p.R222H	Missense	KVDHLLE		VDRLLELLQDRR	10	3.64084	1	6265.45	2	755.2	1509.39	1692.04	87.1909	High			0	Plays a critical role in radial migration and centrosomal function.		VDHLLELLQDRR	1		0	0	0	Q6ZP82	0	0	2
366	VDRVQMIVLDEADKLLSQDFVQIMEDIILTLPK	3		B2R858	P26196	DDX6	CANCER_tr_B2R858,B2R858_HUMAN cDNA, FLJ93750, Homo sapiens DEAD (Asp-Glu-Ala-Asp) box polypeptide 6 (DDX6), mRNA	c.683A>G p.H228R	Missense	KVDRVQM		VDHVQMIVLDEADKLLSQDFVQIMEDIILTLPK	7,10	4.80743	2	1064.33	3	1277.24	3829.71	431.241	218.113	High	DEAD	Helicase ATP-binding	0	In the process of mRNA degradation, plays a role in mRNA decapping. Blocks autophagy in nutrient-rich conditions by repressing the expression of ATG-related genes through degration of their transcripts.		VDRVQMIVLDEADKLLSQDFVQIMEDIILTLPK	3	VDHVQMIVLDEADKLLSQDFVQIMEDIILTLPK	9	0	6	P26196	104	8	23
369	VDVDIPDVNSEGPDAK	1		Q09666	Q09666	AHNAK	CANCER_sp_Q09666,AHNK_HUMAN Neuroblast differentiation-associated protein AHNAK	c.14474T>G p.I4825S	Missense	DVNSEGP		VDVDIPDVNIEGPDAK	10	3.29298	0	1043.08	1	1671.38	1671.38	950.334	50.4637	High			-2	May be required for neuronal cell differentiation.		VDVDIPDVNSEGPDAK	1	VDVDIPDVNIEGPDAK	0	5	6	Q09666	622	2091	4274
370	VEQDLPLLALVPTPALFYLFTAKFTEPSR	1		JKAMP	Q9P055	JKAMP	CANCER_co_JKAMP	c.850C>G p.L284V	Missense	VDKVEQD		LEQDLPLLALVPTPALFYLFTAKFTEPSR	7	4.5028	1	1647.5	3	1092.34	3275.01	-545.515	145.058	High	DUF766		1	May be a regulator of the duration of MAPK8 activity in response to various stress stimuli. Facilitates degradation of misfolded endoplasmic reticulum (ER) luminal proteins.		VEQDLPLLALVPTPALFYLFTAKFTEPSR	1		0	0	0	Q9P055	0	0	0
371	VFASELNAGIIKTDQNYEKIMFK	1		Q9P2J5	Q9P2J5	LARS	CANCER_sp_Q9P2J5,SYLC_HUMAN Leucine--tRNA ligase, cytoplasmic	c.2445G>A p.M815I	Missense	YEKIMFK		VFASELNAGIIKTDQNYEKMMFK	7	4.08686	2	314.966	3	888.2	2662.59	1203.84	179.21	High	Anticodon 1		1	Catalyzes the specific attachment of an amino acid to its cognate tRNA. Exhibits a post-transfer editing activity to hydrolyze mischarged tRNAs.		VFASELNAGIIKTDQNYEKIMFK	1		0	0	0	Q9P2J5	19	97	63
372	VIHDNFGILEGLMTTVHAITATQK	1		P04406	P04406	GAPDH	CANCER_sp_P04406,G3P_HUMAN Glyceraldehyde-3-phosphate dehydrogenase	c.511G>C p.V171L	Missense	FGILEGL		VIHDNFGIVEGLMTTVHAITATQK	3	5.8707	0	1549.03	3	871	2610.99	616.528	161.796	High	Gp dh N		1	Plays a role in glycolysis and nuclear functions. Participates in nuclear events including transcription, RNA transport, DNA replication and apoptosis. Modulates the organization and assembly of the cytoskeleton.		VIHDNFGILEGLMTTVHAITATQK	1	VIHDNFGIVEGLMTTVHAITATQK	447	731	576	P04406	1918	5812	2275
373	VKGGANLLIK	1		P35498	P35498	SCN1A	CANCER_sp_P35498,SCN1A_HUMAN Sodium channel protein type 1 subunit alpha	c.5839A>G p.I1947V	Missense	KNKVKGG		IKGGANLLIK	3	2.42917	1	8803.21	1	1012.46	1012.46	-189.687	64.1291	Medium			3	Mediates the voltage-dependent sodium ion permeability of excitable membranes. Plays a key role in brain, probably by regulating the moment when neurotransmitters are released in neurons. Involved in sensory perception of mechanical pain.		VKGGANLLIK	1		0	0	0	P35498	0	4	0
374	VLLNTATLSCPSQEDQGTASGNNLP	1		Q5TCH4	Q5TCH4	CYP4A22	CANCER_sp_Q5TCH4,CP4AM_HUMAN Cytochrome P450 4A22	p.L428fs*36	Deletion - frameshift	WPNRCLTLPVLHRVLLNTATLSCPSQEDQGTASGNNLP		0	3	4.18442	0	215.685	3	843.44	2528.31	-752.929	204.15	High	p450			Catalyzes the omega- and (omega-1)-hydroxylation of various fatty acids such as laurate and palmitate.		VLLNTATLSCPSQEDQGTASGNNLP	1		0	0	0	Q5TCH4	0	0	0
375	VLVRDFQRLLGVAVHQDPTLSPFVCK	3		Q8N554-2	Q8N554	ZNF276	CANCER_sp_Q8N554-2,ZN276_HUMAN Isoform 2 of Zinc finger protein 276	c.152G>A p.R51H	Missense	VAVHQDP		VLVRDFQRLLGVAVRQDPTLSPFVCK	3,7,10	4.71193	2	695.922	3	980.02	2938.05	147.096	181.561	High			0	May be involved in transcriptional regulation.		VLVRDFQRLLGVAVHQDPTLSPFVCK	3		0	0	0	Q8N554	0	0	0
378	VMQVVNCLEGPGSEQLRAQWGIGDSIR	1		Q86VW0	Q86VW0	SESTD1	CANCER_sp_Q86VW0,SESD1_HUMAN SEC14 domain and spectrin repeat-containing protein 1	c.861G>T p.W287C	Missense	VVNCLEG		VMQVVNWLEGPGSEQLRAQWGIGDSIR	3	4.15856	1	2197.33	3	981	2940.99	-501.816	210.628	High			-2	May act as the primary docking protein directing membrane turnover and assembly of the transient receptor potential channels TRPC4 and TRPC5. Might be involved in the plasma membrane localization of CTNNB1.		VMQVVNCLEGPGSEQLRAQWGIGDSIR	1		0	0	0	Q86VW0	0	0	0
379	VMSGKLTVQEEQIEELIEKIGAVEEELNR	1		P52732	P52732	KIF11	CANCER_sp_P52732,KIF11_HUMAN Kinesin-like protein KIF11	c.1259T>A p.V420E	Missense	EQIEELI		VMSGKLTVQEEQIVELIEKIGAVEEELNR	3	4.3347	2	204.946	3	1106.64	3317.91	1261.55	203.041	High			-2	Motor protein required for establishing a bipolar spindle during mitosis. Required in non-mitotic cells for transport of secretory proteins from the Golgi complex to the cell surface.		VMSGKLTVQEEQIEELIEKIGAVEEELNR	1		0	0	0	P52732	0	0	0
380	VNCGPYDNYIPVSELSKK	1		Q14093	Q14093	CYLC2	CANCER_sp_Q14093,CYLC2_HUMAN Cylicin-2	c.32T>G p.F11C	Missense	RVNCGPY		VNFGPYDNYIPVSELSKK	3	3.50311	1	698.947	2	1015.02	2029.03	1497.09	174.982	High	Cylicin N		-2	Possible architectural role during spermatogenesis. May be involved in spermatid differentiation.		VNCGPYDNYIPVSELSKK	1		0	0	0	Q14093	0	0	0
381	VSDSGMSRVLEDDPEAAYTTR	1		P54764	P54764	EPHA4	CANCER_sp_P54764,EPHA4_HUMAN Ephrin type-A receptor 4	c.2294T>C p.F765S	Missense	VSDSGMS		VSDFGMSRVLEDDPEAAYTTR	10	3.58059	1	700.409	2	1151.44	2301.87	1225.93	193.896	High	Pkinase Tyr	Protein_Kinase_Dom	-2	Receptor tyrosine kinase which binds membrane-bound ephrin family ligands residing on adjacent cells, leading to contact-dependent bidirectional signaling into neighboring cells.		VSDSGMSRVLEDDPEAAYTTR	1		0	0	0	P54764	0	2	0
382	VSDTVVEPYNATLSVHQLVENTDETYSIDNEAMYDICFR	2		Q13885	Q13885	TUBB2A	CANCER_sp_Q13885,TBB2A_HUMAN Tubulin beta-2A chain	c.619C>A p.L207M	Missense	NEAMYDI		VSDTVVEPYNATLSVHQLVENTDETYSIDNEALYDICFR	3,10	6.13964	0	1716.35	3	1495.7	4485.09	901.15	170.027	High	Tubulin		2	Tubulin is the major constituent of microtubules.		VSDTVVEPYNATLSVHQLVENTDETYSIDNEAMYDICFR	2		0	0	0	Q13885	0	0	5
384	VSELEEFINGPNNAHIQQVGDR	1	X	P53675	P53675	CLTCL1	CANCER_sp_P53675,CLH2_HUMAN Clathrin heavy chain 2	c.3564T>G p.D1188E	Missense	ELEEFIN		VSELEDFINGPNNAHIQQVGDR	10	4.02628	0	7440.99	3	822.34	2465.01	-484.97	72.8287	High	Clathrin		2	Clathrin is the major protein of the polyhedral coat of coated pits and vesicles.		VSELEEFINGPNNAHIQQVGDR	1		0	0	0	P53675	0	0	0
385	VSGLDFEETVPTSGRMHIDKR	1		Q9NS40	Q9NS40	KCNH7	CANCER_sp_Q9NS40,KCNH7_HUMAN Potassium voltage-gated channel subfamily H member 7	c.2885C>T p.A962V	Missense	IGKVSGL		ASGLDFEETVPTSGRMHIDKR	10	4.06519	2	869.165	3	792.22	2374.65	195.126	131.705	High			0	Pore-forming (alpha) subunit of voltage-gated potassium channel. Channel properties may be modulated by cAMP and subunit assembly.		VSGLDFEETVPTSGRMHIDKR	1		0	0	0	Q9NS40	0	0	0
386	VTNGAFTGEISLGMIK	2	X	P60174-1	P60174	TPI1	CANCER_sp_P60174-1,TPIS_HUMAN Isoform 2 of Triosephosphate isomerase	c.242C>T p.P81L	Missense	EISLGMI		VTNGAFTGEISPGMIK	3,7	4.35551	0	12658.6	2	819.215	1637.42	-265.444	43.6569	High	TIM	TIM_2	-3	This protein is involved in the pathway gluconeogenesis, which is part of Carbohydrate biosynthesis.		VTNGAFTGEISLGMIK	2	VTNGAFTGEISPGMIK	67	72	63	P60174	501	607	550
388	VVNAPIFHVNSDDPEAVIYVCSVAAEWRNTFNKDVVVDLVCYR	1		Q9ULD0	Q9ULD0	OGDHL	CANCER_sp_Q9ULD0,OGDHL_HUMAN 2-oxoglutarate dehydrogenase-like, mitochondrial	c.1390G>T p.A464S	Missense	HVNSDDP	Other, non-reviewed	VVNAPIFHVNADDPEAVIYVCSVAAEWRNTFNKDVVVDLVCYR	3	4.74228	2	310.434	4	1217	4864.98	-292.676	196.67	High	E1 dh		1	n/a		VVNAPIFHVNSDDPEAVIYVCSVAAEWRNTFNKDVVVDLVCYR	1		0	0	0	Q9ULD0	0	10	0
389	VYAAGGMGLDLHPHNHLQHYDMLK	1		Q8IYD2	Q8IYD2	KLHDC8A	CANCER_sp_Q8IYD2,KLD8A_HUMAN Kelch domain-containing protein 8A	c.419G>A p.R140H	Missense	LDLHPHN	Other, non-reviewed	VYAAGGMGLDLRPHNHLQHYDMLK	7	4.23346	0	556.142	3	906.24	2716.71	-221.656	197.965	High			0	n/a		VYAAGGMGLDLHPHNHLQHYDMLK	1		0	0	0	Q8IYD2	0	0	0
390	WEIIDVGGIQNLIELRK	1		Q9GZV1	Q9GZV1	ANKRD2	CANCER_sp_Q9GZV1,ANKR2_HUMAN Ankyrin repeat domain-containing protein 2	c.310C>T p.R104W	Missense	DLRWEII		REIIDVGGIQNLIELRK	3	3.65498	1	3493.15	2	996.858	1992.71	-1712.77	176.468	High			-3	Functions as a negative regulator of myocyte differentiation. May interact with both sarcoplasmic structural proteins and nuclear proteins to regulate gene expression during muscle development and in response to muscle stress.		WEIIDVGGIQNLIELRK	1		0	0	0	Q9GZV1	0	0	0
391	WTNFDPLEFLEELNK	1		Q13635-2	Q13635	PTCH1	CANCER_sp_Q13635-2,PTC1_HUMAN Isoform L' of Protein patched homolog 1	c.804G>T p.K268N	Missense	EELNKIN		WTNFDPLEFLEELKK	3	3.55773	0	4669.23	1	1896	1896	568.438	74.4623	High			0	Acts as a receptor for sonic hedgehog (SHH), indian hedgehog (IHH) and desert hedgehog (DHH). Associates with the smoothened protein (SMO) to transduce the hedgehog's proteins signal. Seems to have a tumor suppressor function, as inactivation of this protein is probably a necessary, if not sufficient step for tumorigenesis.		WTNFDPLEFLEELNK	1		0	0	0	Q13635	0	0	0
392	YCIICMEDLIHEIYTVGK	2		P18124	P18124	RPL7	CANCER_sp_P18124,RL7_HUMAN 60S ribosomal protein L7	c.547G>T p.G183C	Missense	GKYCIIC	Other, non-reviewed	YGIICMEDLIHEIYTVGK	3,10	4.1407	0	4180.65	2	1070.92	2140.83	-1025.11	210.504	High			-3	Component of the large ribosomal subunit. Plays a regulatory role in the translation apparatus, inhibits cell-free translation of mRNAs.		YCIICMEDLIHEIYTVGK	2	YGIICMEDLIHEIYTVGK	1	64	129	P18124	254	234	331
394	YFALDVSANQPVLVAVK	1		Q16832	Q16832	DDR2	CANCER_sp_Q16832,DDR2_HUMAN Discoidin domain-containing receptor 2	c.1774G>T p.D592Y	Missense	KDKYFAL		DFALDVSANQPVLVAVK	7	3.54382	0	209.968	2	919.14	1837.27	1775.31	222.601	High	Pkinase Tyr	Protein_kinase_Dom	-3	Tyrosine kinase that functions as cell surface receptor for fibrillar collagen and regulates cell differentiation, remodeling of the extracellular matrix, cell migration and cell proliferation. Required for normal bone development. Regulates osteoblast differentiation and chondrocyte maturation and facilitates tumor cell invasion.		YFALDVSANQPVLVAVK	1		0	0	0	Q16832	0	0	0
395	YFVFYLLLLSAFMSQTVSGQRKK	1		Q2UY09	Q2UY09	COL28A1	CANCER_sp_Q2UY09,COSA1_HUMAN Collagen alpha-1(XXVIII) chain	c.50C>T p.T17M	Missense	SAFMSQT		YFVFYLLLLSAFTSQTVSGQRKK	7	4.22018	2	1033.15	3	910.96	2730.87	1608.1	210.06	High			-1	May act as a cell-binding protein.		YFVFYLLLLSAFMSQTVSGQRKK	1		0	0	0	Q2UY09	1	0	1
396	YIFEILAENLGLDIETVEELILDCPSLEAFTNFFAKDGCK	1		Q8IU65	Q8IU65	DNAH8	CANCER_tr_Q8IU65,Q8IU65_HUMAN Axonemal dynein heavy chain 8 isoform 2 (Fragment)	c.491T>A p.V164E	Missense	LDIETVE		YIFEILAENLGLDIVTVEELILDCPSLEAFTNFFAKDGCK	7	4.1461	1	659.389	4	1131.62	4523.46	50.6512	137.902	High			-2	n/a		YIFEILAENLGLDIETVEELILDCPSLEAFTNFFAKDGCK	1		0	0	0	Q8IU65	0	0	0
397	YKVTVQPIQPK	1		P23352	P23352	ANOS1	CANCER_sp_P23352,KALM_HUMAN Anosmin-1	c.1517G>A p.R506Q	Missense	QPIQPKS	Other, non-reviewed	YKVTVQPIRPK	10	2.84634	1	1942.32	1	1302.46	1302.46	1303.39	48.0749	High		FN3	1	Has a dual branch-promoting and guidance activity, which may play an important role in the patterning of mitral and tufted cell collaterals to the olfactory cortex. Chemoattractant for fetal olfactory epithelial cells.		YKVTVQPIQPK	1		0	0	0	P23352	0	0	0
398	YLAIVHAVFALKARTVTFGVVTIVITWLVAVFASVPGIIFTK	1		P41597	P41597	CCR2	CANCER_sp_P41597,CCR2_HUMAN C-C chemokine receptor type 2	c.482G>T p.S161I	Missense	VVTIVIT		YLAIVHAVFALKARTVTFGVVTSVITWLVAVFASVPGIIFTK	7	4.30899	2	1434.76	4	1134.08	4533.3	361.07	143.47	High	7tm 1	G_Protein_Recep_F1_2	-2	Receptor for the CCL2, CCL7 and CCL13 chemokines. Transduces signal by increasing intracellular calcium ion levels. Upon CCL2 ligation, mediates chemotaxis and migration induction through the activation of the PI3K cascade, the small G protein Rac and lamellipodium protrusion.		YLAIVHAVFALKARTVTFGVVTIVITWLVAVFASVPGIIFTK	1		0	0	0	P41597	0	0	0
399	YLDLSLFK	4		O60669	O60669	SLC16A7	CANCER_sp_O60669,MOT2_HUMAN Monocarboxylate transporter 2	c.717C>A p.F239L	Missense	YLDLSLF	Other, non-reviewed	YLDFSLFK	3,7,10	2.61763	0	18408.9	1	1000.34	1000.34	1783.65	59.965	High	MFS 1	MFS	0	Proton-coupled monocarboxylate transporter. Catalyzes the rapid transport across the plasma membrane of many monocarboxylates. Functions as high-affinity pyruvate transporter.		YLDLSLFK	4		0	0	0	O60669	1	0	0
403	YLSSANPNDNITSSNADK	1		Q13464	Q13464	ROCK1	CANCER_sp_Q13464,ROCK1_HUMAN Rho-associated protein kinase 1	c.1244G>T p.R415I	Missense	NDNITSS		YLSSANPNDNRTSSNADK	3	3.69837	0	2611.14	2	954.805	1908.6	-1189.03	84.9202	High			-3	Protein kinase which is a key regulator of actin cytoskeleton and cell polarity. Involved in regulation of smooth muscle contraction, actin cytoskeleton organization, stress fiber and focal adhesion formation, neurite retraction, cell adhesion and motility.		YLSSANPNDNITSSNADK	1		0	0	0	Q13464	0	0	0
404	YPFEIQGIAGCELHSGGAIVSFLK	1		P29016	P29016	CD1B	CANCER_sp_P29016,CD1B_HUMAN T-cell surface glycoprotein CD1b	c.398G>A p.R133K	Missense	SFLKGAL		YPFEIQGIAGCELHSGGAIVSFLR	3	4.09725	0	71.4713	3	847.24	2539.71	1344.59	211.692	High	MHC I 3		2	Antigen-presenting protein that binds self and non-self lipid and glycolipid antigens and presents them to T-cell receptors on natural killer T-cells.		YPFEIQGIAGCELHSGGAIVSFLK	1		0	0	0	P29016	0	0	0
405	YSILLPLVAKEGKLHLLFTVR	1		P0C024	P0C024	NUDT7	CANCER_sp_P0C024,NUDT7_HUMAN Peroxisomal coenzyme A diphosphatase NUDT7	c.124G>A p.V42I	Missense	KYSILLP	Other, non-reviewed	YSVLLPLVAKEGKLHLLFTVR	10	3.68204	2	830.94	2	1206.44	2411.87	586.338	216.903	High	NUDIX	NUDIX	3	Coenzyme A diphosphatase which mediates the cleavage of CoA, CoA esters and oxidized CoA.		YSILLPLVAKEGKLHLLFTVR	1		0	0	0	P0C024	0	0	0
406	YVLQMEQLNGILLHLESELAQTR	1		P05783	P05783	KRT18	CANCER_sp_P05783,K1C18_HUMAN Keratin, type I cytoskeletal 18	c.995C>T p.A332V	Missense	ARYVLQM		YALQMEQLNGILLHLESELAQTR	7	5.0695	0	810.944	3	899.84	2697.51	-340.287	192.807	High	Filament	IF rod	0	Involved in the uptake of thrombin-antithrombin complexes by hepatic cells. When phosphorylated, plays a role in filament reorganization.		YVLQMEQLNGILLHLESELAQTR	1	YALQMEQLNGILLHLESELAQTR	3669	758	27	P05783	5333	1475	36
407	YYALCGFGGVLSCGLTHTAVVPLDLVK	1		Q00325-2	Q00325	SLC25A3	CANCER_sp_Q00325-2,MPCP_HUMAN Isoform B of Phosphate carrier protein, mitochondrial	c.272G>A p.R91H	Missense	VKCHMQV	Homo sapiens non-reviewed; Mouse/rat reviewed	YYALCGFGGVLSCGLTHTAVVPLDLVK	3	4.67263	0	1177.7	3	932.92	2796.75	106.919	153.778	High	Mito carr	SOLCAR	0	Transport of phosphate groups from the cytosol to the mitochondrial matrix. May play a role in the regulation of the mitochondrial permeability transition pore (mPTP).		YYALCGFGGVLSCGLTHTAVVPLDLVK	1		0	0	0	Q00325	24	71	39
