# Supplementary material for: Proteogenomic Analysis of Protein Sequence Alterations in Breast Cancer Cells
Source: Sci Rep. 2019 Jul 17;9:10381. doi: 10.1038/s41598-019-46897-z (PMC6637242; doi:10.1038/s41598-019-46897-z)
Supplement: Supplementary file 4 — Supplemental Table S2 [file 41598_2019_46897_MOESM4_ESM.xlsx]

## Sheet: Cover page
Proteogenomic Analysis of Protein Sequence Alterations in Breast Cancer Cells
Supplemental Table S2
1,2Iulia M. Lazar,* 1Arba Karcini, 1Shreya Ahuja, and 3Carli Estrada-Palma
1Department of Biological Sciences, 2Carilion School of Medicine, and
3Department of Biochemistry, Virginia Tech
1981 Kraft Drive, Blacksburg, VA 24061
*Correspondence to: Iulia M. Lazar
E-mail: malazar@vt.edu
Phone: 540-231-5077

## Sheet: Matches oncogenes_suppressors
UniProt ID	Protein name	Gene name	Chromosome location	XMAN mutation counts	SKBR3 mutated proteins	MCF7 mutated proteins	MCF10 mutated proteins	OncoKB proteins	COSMIC Census	137 oncogenes/suppressors	CCLE proteins	Driver mutation proteins (Ding and co-workers)
A2RUT3	TMM89_HUMAN Transmembrane protein 89 OS=Homo sapiens GN=TMEM89 PE=2 SV=1	TMEM89	3p21.31	7			A2RUT3
A2VDJ0	T131L_HUMAN Transmembrane protein 131-like OS=Homo sapiens GN=KIAA0922 PE=1 SV=2	KIAA0922	4q31.3	71	A2VDJ0
O00300	TR11B_HUMAN Tumor necrosis factor receptor superfamily member 11B OS=Homo sapiens GN=TNFRSF11B PE=1 SV=3	TNFRSF11B	8q24	39			O00300
O00442	RTCA_HUMAN RNA 3'-terminal phosphate cyclase OS=Homo sapiens GN=RTCA PE=1 SV=1	RTCA	1p13.3	21	O00442
O00512	BCL9_HUMAN B-cell CLL/lymphoma 9 protein OS=Homo sapiens GN=BCL9 PE=1 SV=4	BCL9	1q21	117			O00512	BCL9	BCL9
O14497	ARI1A_HUMAN AT-rich interactive domain-containing protein 1A OS=Homo sapiens GN=ARID1A PE=1 SV=3	ARID1A	1p36.1-p35	650			O14497	ARID1A	ARID1A	ARID1A
O14787	TNPO2_HUMAN Transportin-2 OS=Homo sapiens GN=TNPO2 PE=1 SV=3	TNPO2	19p13.13	47			O14787
O14917	PCD17_HUMAN Protocadherin-17 OS=Homo sapiens GN=PCDH17 PE=2 SV=2	PCDH17	13q21.1	225	O14917		O14917
O15090	ZN536_HUMAN Zinc finger protein 536 OS=Homo sapiens GN=ZNF536 PE=1 SV=3	ZNF536	19q13.11	313	O15090
O15146	MUSK_HUMAN Muscle skeletal receptor tyrosine-protein kinase OS=Homo sapiens GN=MUSK PE=1 SV=1	MUSK	9q31.3-q32	81	O15146
O15294	OGT1_HUMAN UDP-N-acetylglucosamine--peptide N-acetylglucosaminyltransferase 110 kDa subunit OS=Homo sapiens GN=OGT PE=1 SV=3	OGT	Xq13	77			O15294
O15550	KDM6A_HUMAN Lysine-specific demethylase 6A OS=Homo sapiens GN=KDM6A PE=1 SV=2	KDM6A	Xp11.2	15		O15550		KDM6A	KDM6A	KDM6A
O43684	BUB3_HUMAN Mitotic checkpoint protein BUB3 OS=Homo sapiens GN=BUB3 PE=1 SV=1	BUB3	10q24	21		O43684
O43707	ACTN4_HUMAN Alpha-actinin-4 OS=Homo sapiens GN=ACTN4 PE=1 SV=2	ACTN4	19q13	53	O43707	O43707	O43707
O43852	CALU_HUMAN Calumenin OS=Homo sapiens GN=CALU PE=1 SV=2	CALU	7q32	18	O43852
O60313	OPA1_HUMAN Dynamin-like 120 kDa protein mitochondrial OS=Homo sapiens GN=OPA1 PE=1 SV=3	OPA1	3q29	0	O60313
O60341	KDM1A_HUMAN Lysine-specific histone demethylase 1A OS=Homo sapiens GN=KDM1A PE=1 SV=2	KDM1A	1p36.12	37		O60341
O60412	OR7C2_HUMAN Olfactory receptor 7C2 OS=Homo sapiens GN=OR7C2 PE=3 SV=4	OR7C2	19p13.1	35			O60412
O60469	DSCAM_HUMAN Down syndrome cell adhesion molecule OS=Homo sapiens GN=DSCAM PE=1 SV=2	DSCAM	21q22.2-q22.3	254		O60469
O60669	MOT2_HUMAN Monocarboxylate transporter 2 OS=Homo sapiens GN=SLC16A7 PE=1 SV=2	SLC16A7	12q14.1	54	O60669	O60669	O60669
O60701	UGDH_HUMAN UDP-glucose 6-dehydrogenase OS=Homo sapiens GN=UGDH PE=1 SV=1	UGDH	4p14	36	O60701
O60814	H2B1K_HUMAN Histone H2B type 1-K OS=Homo sapiens GN=HIST1H2BK PE=1 SV=3	HIST1H2BK	6p22.1	18	O60814	O60814	O60814	HIST1H2BK
O75095	MEGF6_HUMAN Multiple epidermal growth factor-like domains protein 6 OS=Homo sapiens GN=MEGF6 PE=1 SV=4	MEGF6	1p36.3	69		O75095
O75146	HIP1R_HUMAN Huntingtin-interacting protein 1-related protein OS=Homo sapiens GN=HIP1R PE=1 SV=2	HIP1R	12q24	57		O75146
O75175	CNOT3_HUMAN CCR4-NOT transcription complex subunit 3 OS=Homo sapiens GN=CNOT3 PE=1 SV=1	CNOT3	19q13.4	58			O75175	CNOT3	CNOT3
O75473	LGR5_HUMAN Leucine-rich repeat-containing G-protein coupled receptor 5 OS=Homo sapiens GN=LGR5 PE=1 SV=1	LGR5	12q21.1	80		O75473
O75643	U520_HUMAN U5 small nuclear ribonucleoprotein 200 kDa helicase OS=Homo sapiens GN=SNRNP200 PE=1 SV=2	SNRNP200	2q11.2	131		O75643
O75717	WDHD1_HUMAN WD repeat and HMG-box DNA-binding protein 1 OS=Homo sapiens GN=WDHD1 PE=1 SV=1	WDHD1	14q22.2	70	O75717
O94933	SLIK3_HUMAN SLIT and NTRK-like protein 3 OS=Homo sapiens GN=SLITRK3 PE=2 SV=2	SLITRK3	3q26.1	196	O94933
O95342	ABCBB_HUMAN Bile salt export pump OS=Homo sapiens GN=ABCB11 PE=1 SV=2	ABCB11	2q24	10	O95342	O95342	O95342
P00338	LDHA_HUMAN L-lactate dehydrogenase A chain OS=Homo sapiens GN=LDHA PE=1 SV=2	LDHA	11p15.1	30	P00338
P00491	PNPH_HUMAN Purine nucleoside phosphorylase OS=Homo sapiens GN=PNP PE=1 SV=2	PNP	14q11.2	17		P00491
P00558	PGK1_HUMAN Phosphoglycerate kinase 1 OS=Homo sapiens GN=PGK1 PE=1 SV=3	PGK1	Xq13.3	26	P00558	P00558	P00558
P01570	IFN14_HUMAN Interferon alpha-14 OS=Homo sapiens GN=IFNA14 PE=1 SV=3	IFNA14	9p22	21		P01570
P01833	PIGR_HUMAN Polymeric immunoglobulin receptor OS=Homo sapiens GN=PIGR PE=1 SV=4	PIGR	1q31-q41	74	P01833
P04350	TBB4A_HUMAN Tubulin beta-4A chain OS=Homo sapiens GN=TUBB4A PE=1 SV=2	TUBB4A	19p13.3	50	P04350	P04350	P04350
P04406	G3P_HUMAN Glyceraldehyde-3-phosphate dehydrogenase OS=Homo sapiens GN=GAPDH PE=1 SV=3	GAPDH	12p13.31	20	P04406
P05783	K1C18_HUMAN Keratin type I cytoskeletal 18 OS=Homo sapiens GN=KRT18 PE=1 SV=2	KRT18	12q13	20	P05783	P05783
P06576	ATPB_HUMAN ATP synthase subunit beta mitochondrial OS=Homo sapiens GN=ATP5B PE=1 SV=3	ATP5B	12p13.3	37	P06576
P06748	NPM_HUMAN Nucleophosmin OS=Homo sapiens GN=NPM1 PE=1 SV=2	NPM1	5q35.1	105	P06748	P06748	P06748	NPM1	NPM1	NPM1
P07358	CO8B_HUMAN Complement component C8 beta chain OS=Homo sapiens GN=C8B PE=1 SV=3	C8B	1p32.2	0	P07358	P07358
P07900	HS90A_HUMAN Heat shock protein HSP 90-alpha OS=Homo sapiens GN=HSP90AA1 PE=1 SV=5	HSP90AA1	14q32.33	55	P07900			HSP90AA1	HSP90AA1
P08133	ANXA6_HUMAN Annexin A6 OS=Homo sapiens GN=ANXA6 PE=1 SV=3	ANXA6	5q33.1	42	P08133
P08F94	PKHD1_HUMAN Fibrocystin OS=Homo sapiens GN=PKHD1 PE=1 SV=1	PKHD1	6p21.2-p12	477	P08F94
P09211	GSTP1_HUMAN Glutathione S-transferase P OS=Homo sapiens GN=GSTP1 PE=1 SV=2	GSTP1	11q13.2	11			P09211
P0C024	NUDT7_HUMAN Peroxisomal coenzyme A diphosphatase NUDT7 OS=Homo sapiens GN=NUDT7 PE=2 SV=1	NUDT7	16q23.1	27			P0C024
P0C7P3	SLN14_HUMAN Protein SLFN14 OS=Homo sapiens GN=SLFN14 PE=1 SV=2	SLFN14	17q12	39			P0C7P3
P10809	CH60_HUMAN 60 kDa heat shock protein mitochondrial OS=Homo sapiens GN=HSPD1 PE=1 SV=2	HSPD1	2q33.1	36	P10809	P10809	P10809
P10911	MCF2_HUMAN Proto-oncogene DBL OS=Homo sapiens GN=MCF2 PE=1 SV=3	MCF2	Xq26.3-q27.1	124	P10911
P11142	HSP7C_HUMAN Heat shock cognate 71 kDa protein OS=Homo sapiens GN=HSPA8 PE=1 SV=1	HSPA8	11q24.1	83		P11142	P11142
P11216	PYGB_HUMAN Glycogen phosphorylase brain form OS=Homo sapiens GN=PYGB PE=1 SV=5	PYGB	20p11.21	66	P11216
P12111	CO6A3_HUMAN Collagen alpha-3(VI) chain OS=Homo sapiens GN=COL6A3 PE=1 SV=5	COL6A3	2q37	376			P12111
P12273	PIP_HUMAN Prolactin-inducible protein OS=Homo sapiens GN=PIP PE=1 SV=1	PIP	7q34	26		P12273
P12882	MYH1_HUMAN Myosin-1 OS=Homo sapiens GN=MYH1 PE=1 SV=3	MYH1	17p13.1	317	P12882
P12956	XRCC6_HUMAN X-ray repair cross-complementing protein 6 OS=Homo sapiens GN=XRCC6 PE=1 SV=2	XRCC6	22q13.2	46	P12956	P12956
P13796	PLSL_HUMAN Plastin-2 OS=Homo sapiens GN=LCP1 PE=1 SV=6	LCP1	13q14.3	57			P13796	LCP1	LCP1
P14902	I23O1_HUMAN Indoleamine 23-dioxygenase 1 OS=Homo sapiens GN=IDO1 PE=1 SV=1	IDO1	8p11.21	33			P14902
P17655	CAN2_HUMAN Calpain-2 catalytic subunit OS=Homo sapiens GN=CAPN2 PE=1 SV=6	CAPN2	1q41-q42	48			P17655
P17735	ATTY_HUMAN Tyrosine aminotransferase OS=Homo sapiens GN=TAT PE=1 SV=1	TAT	16q22.1	58			P17735
P18124	RL7_HUMAN 60S ribosomal protein L7 OS=Homo sapiens GN=RPL7 PE=1 SV=1	RPL7	8q13.3	14	P18124		P18124
P20674	COX5A_HUMAN Cytochrome c oxidase subunit 5A mitochondrial OS=Homo sapiens GN=COX5A PE=1 SV=2	COX5A	15q25	8	P20674	P20674
P20930	FILA_HUMAN Filaggrin OS=Homo sapiens GN=FLG PE=1 SV=3	FLG	1q21.3	749	P20930
P21333	FLNA_HUMAN Filamin-A OS=Homo sapiens GN=FLNA PE=1 SV=4	FLNA	Xq28	164		P21333	P21333		FLNA
P22528	SPR1B_HUMAN Cornifin-B OS=Homo sapiens GN=SPRR1B PE=1 SV=2	SPRR1B	1q21-q22	17			P22528
P23352	KALM_HUMAN Anosmin-1 OS=Homo sapiens GN=ANOS1 PE=1 SV=3	ANOS1	Xp22.32	53			P23352
P23381	SYWC_HUMAN Tryptophan--tRNA ligase cytoplasmic OS=Homo sapiens GN=WARS PE=1 SV=2	WARS	14q32.2	34			P23381
P23527	H2B1O_HUMAN Histone H2B type 1-O OS=Homo sapiens GN=HIST1H2BO PE=1 SV=3	HIST1H2BO	6p22.1	26	P23527	P23527	P23527	HIST1H2BO
P26196	DDX6_HUMAN Probable ATP-dependent RNA helicase DDX6 OS=Homo sapiens GN=DDX6 PE=1 SV=2	DDX6	11q23.3	20		P26196	P26196	DDX6	DDX6
P26368	U2AF2_HUMAN Splicing factor U2AF 65 kDa subunit OS=Homo sapiens GN=U2AF2 PE=1 SV=4	U2AF2	19q13.43	41		P26368		U2AF2
P29016	CD1B_HUMAN T-cell surface glycoprotein CD1b OS=Homo sapiens GN=CD1B PE=1 SV=1	CD1B	1q23.1	63	P29016
P29373	RABP2_HUMAN Cellular retinoic acid-binding protein 2 OS=Homo sapiens GN=CRABP2 PE=1 SV=2	CRABP2	1q21.3	12		P29373
P29377	S100G_HUMAN Protein S100-G OS=Homo sapiens GN=S100G PE=3 SV=2	S100G	Xp22.2	6	P29377
P30613	KPYR_HUMAN Pyruvate kinase PKLR OS=Homo sapiens GN=PKLR PE=1 SV=2	PKLR	1q22	52	P30613
P31040	SDHA_HUMAN Succinate dehydrogenase [ubiquinone] flavoprotein subunit mitochondrial OS=Homo sapiens GN=SDHA PE=1 SV=2	SDHA	5p15	59		P31040		SDHA	SDHA
P31949	S10AB_HUMAN Protein S100-A11 OS=Homo sapiens GN=S100A11 PE=1 SV=2	S100A11	1q21	6			P31949
P34896	GLYC_HUMAN Serine hydroxymethyltransferase cytosolic OS=Homo sapiens GN=SHMT1 PE=1 SV=1	SHMT1	17p11.2	29		P34896
P35268	RL22_HUMAN 60S ribosomal protein L22 OS=Homo sapiens GN=RPL22 PE=1 SV=2	RPL22	1p36.31	18	P35268		P35268	RPL22	RPL22
P35498	SCN1A_HUMAN Sodium channel protein type 1 subunit alpha OS=Homo sapiens GN=SCN1A PE=1 SV=2	SCN1A	2q24.3	290	P35498
P36776	LONM_HUMAN Lon protease homolog mitochondrial OS=Homo sapiens GN=LONP1 PE=1 SV=2	LONP1	19p13.2	50	P36776	P36776
P38159	RBMX_HUMAN RNA-binding motif protein X chromosome OS=Homo sapiens GN=RBMX PE=1 SV=3	RBMX	Xq26	57			P38159
P38935	SMBP2_HUMAN DNA-binding protein SMUBP-2 OS=Homo sapiens GN=IGHMBP2 PE=1 SV=3	IGHMBP2	11q13.3	59	P38935
P41597	CCR2_HUMAN C-C chemokine receptor type 2 OS=Homo sapiens GN=CCR2 PE=1 SV=1	CCR2	3p21	29		P41597
P42336	PK3CA_HUMAN Phosphatidylinositol 45-bisphosphate 3-kinase catalytic subunit alpha isoform OS=Homo sapiens GN=PIK3CA PE=1 SV=2	PIK3CA	3q26.3	339	P42336			PIK3CA	PIK3CA	PIK3CA	PIK3CA	PIK3CA
P42357	HUTH_HUMAN Histidine ammonia-lyase OS=Homo sapiens GN=HAL PE=1 SV=1	HAL	12q23.1	59			P42357
P42704	LPPRC_HUMAN Leucine-rich PPR motif-containing protein mitochondrial OS=Homo sapiens GN=LRPPRC PE=1 SV=3	LRPPRC	2p21	76		P42704	P42704
P46013	KI67_HUMAN Antigen KI-67 OS=Homo sapiens GN=MKI67 PE=1 SV=2	MKI67	10q26.2	268	P46013		P46013	MKI67
P47897	SYQ_HUMAN Glutamine--tRNA ligase OS=Homo sapiens GN=QARS PE=1 SV=1	QARS	3p21.31	42		P47897
P49327	FAS_HUMAN Fatty acid synthase OS=Homo sapiens GN=FASN PE=1 SV=3	FASN	17q25	113	P49327
P49368	TCPG_HUMAN T-complex protein 1 subunit gamma OS=Homo sapiens GN=CCT3 PE=1 SV=4	CCT3	1q23	48			P49368
P50452	SPB8_HUMAN Serpin B8 OS=Homo sapiens GN=SERPINB8 PE=1 SV=2	SERPINB8	18q22.1	40			P50452
P50914	RL14_HUMAN 60S ribosomal protein L14 OS=Homo sapiens GN=RPL14 PE=1 SV=4	RPL14	3p22-p21.2	14		P50914	P50914
P51553	IDH3G_HUMAN Isocitrate dehydrogenase [NAD] subunit gamma mitochondrial OS=Homo sapiens GN=IDH3G PE=1 SV=1	IDH3G	Xq28	25			P51553
P52732	KIF11_HUMAN Kinesin-like protein KIF11 OS=Homo sapiens GN=KIF11 PE=1 SV=2	KIF11	10q24.1	51	P52732
P53675	CLH2_HUMAN Clathrin heavy chain 2 OS=Homo sapiens GN=CLTCL1 PE=1 SV=2	CLTCL1	22q11.2	89			P53675	CLTCL1	CLTCL1
P53708	ITA8_HUMAN Integrin alpha-8 OS=Homo sapiens GN=ITGA8 PE=1 SV=3	ITGA8	10p13	168			P53708
P54764	EPHA4_HUMAN Ephrin type-A receptor 4 OS=Homo sapiens GN=EPHA4 PE=1 SV=1	EPHA4	2q36.3	111			P54764
P55291	CAD15_HUMAN Cadherin-15 OS=Homo sapiens GN=CDH15 PE=1 SV=1	CDH15	16q24.3	49			P55291
P56180	TPTE_HUMAN Putative tyrosine-protein phosphatase TPTE OS=Homo sapiens GN=TPTE PE=2 SV=3	TPTE	21p11.2	230		P56180
P60174	TPIS_HUMAN Triosephosphate isomerase OS=Homo sapiens GN=TPI1 PE=1 SV=3	TPI1	12p13.31	29	P60174	P60174
P60709	ACTB_HUMAN Actin cytoplasmic 1 OS=Homo sapiens GN=ACTB PE=1 SV=1	ACTB	7p22	37	P60709	P60709	P60709	ACTB
P61088	UBE2N_HUMAN Ubiquitin-conjugating enzyme E2 N OS=Homo sapiens GN=UBE2N PE=1 SV=1	UBE2N	12q22	16			P61088
P61266	STX1B_HUMAN Syntaxin-1B OS=Homo sapiens GN=STX1B PE=1 SV=1	STX1B	16p12-p11	22		P61266
P62158	CALM_HUMAN Calmodulin OS=Homo sapiens GN=CALM1 PE=1 SV=2	CALM1	14q32.11	29	P62158	P62158	P62158
P62745	RHOB_HUMAN Rho-related GTP-binding protein RhoB OS=Homo sapiens GN=RHOB PE=1 SV=1	RHOB	2p24	12	P62745
P62807	H2B1C_HUMAN Histone H2B type 1-C/E/F/G/I OS=Homo sapiens GN=HIST1H2BC PE=1 SV=4	HIST1H2BC	6p22.1	78	P62807	P62807	P62807	HIST1H2BC
P62820	RAB1A_HUMAN Ras-related protein Rab-1A OS=Homo sapiens GN=RAB1A PE=1 SV=3	RAB1A	2p14	11	P62820	P62820
P68032	ACTC_HUMAN Actin alpha cardiac muscle 1 OS=Homo sapiens GN=ACTC1 PE=1 SV=1	ACTC1	15q14	57	P68032	P68032	P68032
P68133	ACTS_HUMAN Actin alpha skeletal muscle OS=Homo sapiens GN=ACTA1 PE=1 SV=1	ACTA1	1q42.13	47	P68133	P68133	P68133
P68431	H31_HUMAN Histone H3.1 OS=Homo sapiens GN=HIST1H3A PE=1 SV=2	HIST1H3A	6p22.2	165	P68431	P68431	P68431	HIST1H3A
P68543	UBX2A_HUMAN UBX domain-containing protein 2A OS=Homo sapiens GN=UBXN2A PE=2 SV=1	UBXN2A	2p24.1	20	P68543
P78414	IRX1_HUMAN Iroquois-class homeodomain protein IRX-1 OS=Homo sapiens GN=IRX1 PE=2 SV=3	IRX1	5p15.33	80			P78414
P78527	PRKDC_HUMAN DNA-dependent protein kinase catalytic subunit OS=Homo sapiens GN=PRKDC PE=1 SV=3	PRKDC	8q11	286			P78527	PRKDC
P83111	LACTB_HUMAN Serine beta-lactamase-like protein LACTB mitochondrial OS=Homo sapiens GN=LACTB PE=1 SV=2	LACTB	15q22.1	23		P83111
P98164	LRP2_HUMAN Low-density lipoprotein receptor-related protein 2 OS=Homo sapiens GN=LRP2 PE=1 SV=3	LRP2	2q31.1	562	P98164
P98179	RBM3_HUMAN RNA-binding protein 3 OS=Homo sapiens GN=RBM3 PE=1 SV=1	RBM3	Xp11.2	10		P98179
Q00325	MPCP_HUMAN Phosphate carrier protein mitochondrial OS=Homo sapiens GN=SLC25A3 PE=1 SV=2	SLC25A3	12q23.1	26	Q00325
Q00610	CLH1_HUMAN Clathrin heavy chain 1 OS=Homo sapiens GN=CLTC PE=1 SV=5	CLTC	17q23.1	108		Q00610		CLTC	CLTC
Q00722	PLCB2_HUMAN 1-phosphatidylinositol 45-bisphosphate phosphodiesterase beta-2 OS=Homo sapiens GN=PLCB2 PE=1 SV=2	PLCB2	15q15.1	74			Q00722
Q00839	HNRPU_HUMAN Heterogeneous nuclear ribonucleoprotein U OS=Homo sapiens GN=HNRNPU PE=1 SV=6	HNRNPU	1q44	50	Q00839	Q00839	Q00839
Q00888	PSG4_HUMAN Pregnancy-specific beta-1-glycoprotein 4 OS=Homo sapiens GN=PSG4 PE=2 SV=3	PSG4	19q13.2	51		Q00888
Q01484	ANK2_HUMAN Ankyrin-2 OS=Homo sapiens GN=ANK2 PE=1 SV=4	ANK2	4q25-q26	425	Q01484
Q01831	XPC_HUMAN DNA repair protein complementing XP-C cells OS=Homo sapiens GN=XPC PE=1 SV=4	XPC	3p25.1	47			Q01831	XPC	XPC
Q02083	NAAA_HUMAN N-acylethanolamine-hydrolyzing acid amidase OS=Homo sapiens GN=NAAA PE=1 SV=3	NAAA	4q21.1	20			Q02083
Q02094	RHAG_HUMAN Ammonium transporter Rh type A OS=Homo sapiens GN=RHAG PE=1 SV=2	RHAG	6p12.3	65	Q02094
Q02410	APBA1_HUMAN Amyloid beta A4 precursor protein-binding family A member 1 OS=Homo sapiens GN=APBA1 PE=1 SV=3	APBA1	9q21.12	66	Q02410
Q03468	ERCC6_HUMAN DNA excision repair protein ERCC-6 OS=Homo sapiens GN=ERCC6 PE=1 SV=1	ERCC6	10q11	139	Q03468
Q04721	NOTC2_HUMAN Neurogenic locus notch homolog protein 2 OS=Homo sapiens GN=NOTCH2 PE=1 SV=3	NOTCH2	1p13-p11	238			Q04721	NOTCH2	NOTCH2	NOTCH2
Q08J23	NSUN2_HUMAN tRNA (cytosine(34)-C(5))-methyltransferase OS=Homo sapiens GN=NSUN2 PE=1 SV=2	NSUN2	5p15.32	64	Q08J23
Q09666	AHNK_HUMAN Neuroblast differentiation-associated protein AHNAK OS=Homo sapiens GN=AHNAK PE=1 SV=2	AHNAK	11q12-q13	404			Q09666
Q0IIM8	TBC8B_HUMAN TBC1 domain family member 8B OS=Homo sapiens GN=TBC1D8B PE=1 SV=2	TBC1D8B	Xq22.3	94		Q0IIM8
Q13114	TRAF3_HUMAN TNF receptor-associated factor 3 OS=Homo sapiens GN=TRAF3 PE=1 SV=2	TRAF3	14q32.32	45	Q13114		Q13114	TRAF3
Q13136	LIPA1_HUMAN Liprin-alpha-1 OS=Homo sapiens GN=PPFIA1 PE=1 SV=1	PPFIA1	11q13.3	88			Q13136
Q13217	DNJC3_HUMAN DnaJ homolog subfamily C member 3 OS=Homo sapiens GN=DNAJC3 PE=1 SV=1	DNAJC3	13q32	35	Q13217
Q13268	DHRS2_HUMAN Dehydrogenase/reductase SDR family member 2 mitochondrial OS=Homo sapiens GN=DHRS2 PE=1 SV=4	DHRS2	14q11.2	31	Q13268
Q13464	ROCK1_HUMAN Rho-associated protein kinase 1 OS=Homo sapiens GN=ROCK1 PE=1 SV=1	ROCK1	18q11.2	124	Q13464
Q13469	NFAC2_HUMAN Nuclear factor of activated T-cells cytoplasmic 2 OS=Homo sapiens GN=NFATC2 PE=1 SV=2	NFATC2	20q13.2	85		Q13469		NFATC2	NFATC2
Q13635	PTC1_HUMAN Protein patched homolog 1 OS=Homo sapiens GN=PTCH1 PE=1 SV=2	PTCH1	9q22.1-q31	494	Q13635			PTCH1	PTCH1	PTCH1
Q13885	TBB2A_HUMAN Tubulin beta-2A chain OS=Homo sapiens GN=TUBB2A PE=1 SV=1	TUBB2A	6p25.2	17	Q13885		Q13885
Q14093	CYLC2_HUMAN Cylicin-2 OS=Homo sapiens GN=CYLC2 PE=2 SV=1	CYLC2	9q31.2	86	Q14093
Q14CN4	K2C72_HUMAN Keratin type II cytoskeletal 72 OS=Homo sapiens GN=KRT72 PE=1 SV=2	KRT72	12q13.13	47			Q14CN4
Q15149	PLEC_HUMAN Plectin OS=Homo sapiens GN=PLEC PE=1 SV=3	PLEC	8q24	294	Q15149	Q15149
Q15772	SPEG_HUMAN Striated muscle preferentially expressed protein kinase OS=Homo sapiens GN=SPEG PE=1 SV=4	SPEG	2q35	198			Q15772
Q16698	DECR_HUMAN 24-dienoyl-CoA reductase mitochondrial OS=Homo sapiens GN=DECR1 PE=1 SV=1	DECR1	8q21.3	27	Q16698		Q16698
Q16778	H2B2E_HUMAN Histone H2B type 2-E OS=Homo sapiens GN=HIST2H2BE PE=1 SV=3	HIST2H2BE	1q21.2	24	Q16778	Q16778	Q16778
Q16832	DDR2_HUMAN Discoidin domain-containing receptor 2 OS=Homo sapiens GN=DDR2 PE=1 SV=2	DDR2	1q12-q23	93		Q16832		DDR2	DDR2
Q2M2D7	TBC28_HUMAN TBC1 domain family member 28 OS=Homo sapiens GN=TBC1D28 PE=2 SV=1	TBC1D28	17p11.2	10			Q2M2D7
Q2UY09	COSA1_HUMAN Collagen alpha-1(XXVIII) chain OS=Homo sapiens GN=COL28A1 PE=2 SV=2	COL28A1	7p21.3	85		Q2UY09
Q3ZCM7	TBB8_HUMAN Tubulin beta-8 chain OS=Homo sapiens GN=TUBB8 PE=1 SV=2	TUBB8	10p15.3	43			Q3ZCM7
Q53EP0	FND3B_HUMAN Fibronectin type III domain-containing protein 3B OS=Homo sapiens GN=FNDC3B PE=1 SV=2	FNDC3B	3q26.31	97	Q53EP0
Q5GFL6	VWA2_HUMAN von Willebrand factor A domain-containing protein 2 OS=Homo sapiens GN=VWA2 PE=1 SV=1	VWA2	10q25.3	49		Q5GFL6
Q5JWR5	DOP1_HUMAN Protein dopey-1 OS=Homo sapiens GN=DOPEY1 PE=2 SV=1	DOPEY1	6q15	156		Q5JWR5
Q5KU26	COL12_HUMAN Collectin-12 OS=Homo sapiens GN=COLEC12 PE=1 SV=3	COLEC12	18p11.32	95		Q5KU26
Q5SSJ5	HP1B3_HUMAN Heterochromatin protein 1-binding protein 3 OS=Homo sapiens GN=HP1BP3 PE=1 SV=1	HP1BP3	1p36.12	33		Q5SSJ5
Q5SZK8	FREM2_HUMAN FRAS1-related extracellular matrix protein 2 OS=Homo sapiens GN=FREM2 PE=1 SV=2	FREM2	13q13.3	299		Q5SZK8
Q5T4T6	SYC2L_HUMAN Synaptonemal complex protein 2-like OS=Homo sapiens GN=SYCP2L PE=1 SV=2	SYCP2L	6p24.2	76			Q5T4T6
Q5T8A7	PPR26_HUMAN Protein phosphatase 1 regulatory subunit 26 OS=Homo sapiens GN=PPP1R26 PE=1 SV=1	PPP1R26	9q34.3	59			Q5T8A7
Q5TCH4	CP4AM_HUMAN Cytochrome P450 4A22 OS=Homo sapiens GN=CYP4A22 PE=1 SV=1	CYP4A22	1p33	47	Q5TCH4
Q6IWH7	ANO7_HUMAN Anoctamin-7 OS=Homo sapiens GN=ANO7 PE=1 SV=2	ANO7	2q37.3	79	Q6IWH7
Q6KC79	NIPBL_HUMAN Nipped-B-like protein OS=Homo sapiens GN=NIPBL PE=1 SV=2	NIPBL	5p13.2	195		Q6KC79
Q6N021	TET2_HUMAN Methylcytosine dioxygenase TET2 OS=Homo sapiens GN=TET2 PE=1 SV=3	TET2	4q24	1010		Q6N021		TET2	TET2	TET2
Q6NV74	K121L_HUMAN Uncharacterized protein KIAA1211-like OS=Homo sapiens GN=KIAA1211L PE=1 SV=3	KIAA1211L	2q11.2	47		Q6NV74
Q6P1L5	F117B_HUMAN Protein FAM117B OS=Homo sapiens GN=FAM117B PE=1 SV=2	FAM117B	2q33	26			Q6P1L5
Q6P2Q9	PRP8_HUMAN Pre-mRNA-processing-splicing factor 8 OS=Homo sapiens GN=PRPF8 PE=1 SV=2	PRPF8	17p13.3	129		Q6P2Q9
Q6PL18	ATAD2_HUMAN ATPase family AAA domain-containing protein 2 OS=Homo sapiens GN=ATAD2 PE=1 SV=1	ATAD2	8q24.13	122		Q6PL18
Q6S8J3	POTEE_HUMAN POTE ankyrin domain family member E OS=Homo sapiens GN=POTEE PE=1 SV=3	POTEE	2q21.1	96	Q6S8J3	Q6S8J3	Q6S8J3
Q6UWF7	NXPE4_HUMAN NXPE family member 4 OS=Homo sapiens GN=NXPE4 PE=2 SV=1	NXPE4	11q23.3	58	Q6UWF7
Q6UWY0	ARSK_HUMAN Arylsulfatase K OS=Homo sapiens GN=ARSK PE=1 SV=1	ARSK	5q15	27		Q6UWY0
Q6UX41	BTNL8_HUMAN Butyrophilin-like protein 8 OS=Homo sapiens GN=BTNL8 PE=1 SV=1	BTNL8	5q35.3	46			Q6UX41
Q6UXG8	BTNL9_HUMAN Butyrophilin-like protein 9 OS=Homo sapiens GN=BTNL9 PE=2 SV=1	BTNL9	5q35.3	37			Q6UXG8
Q6UXU4	GSG1L_HUMAN Germ cell-specific gene 1-like protein OS=Homo sapiens GN=GSG1L PE=1 SV=2	GSG1L	16p11.2	30			Q6UXU4
Q6ZP82	CC141_HUMAN Coiled-coil domain-containing protein 141 OS=Homo sapiens GN=CCDC141 PE=1 SV=2	CCDC141	2q31.2	125			Q6ZP82
Q6ZRY4	RBPS2_HUMAN RNA-binding protein with multiple splicing 2 OS=Homo sapiens GN=RBPMS2 PE=1 SV=1	RBPMS2	15q22.31	12	Q6ZRY4	Q6ZRY4	Q6ZRY4
Q6ZTR7	FA92B_HUMAN Protein FAM92B OS=Homo sapiens GN=FAM92B PE=2 SV=1	FAM92B	16q24.1	18	Q6ZTR7
Q6ZW31	SYDE1_HUMAN Rho GTPase-activating protein SYDE1 OS=Homo sapiens GN=SYDE1 PE=1 SV=1	SYDE1	19p13.12	32	Q6ZW31
Q7L0Y3	MRRP1_HUMAN Mitochondrial ribonuclease P protein 1 OS=Homo sapiens GN=TRMT10C PE=1 SV=2	TRMT10C	3q12.3	32		Q7L0Y3	Q7L0Y3
Q7Z4K8	TRI46_HUMAN Tripartite motif-containing protein 46 OS=Homo sapiens GN=TRIM46 PE=2 SV=2	TRIM46	1q22	70	Q7Z4K8
Q7Z6Z7	HUWE1_HUMAN E3 ubiquitin-protein ligase HUWE1 OS=Homo sapiens GN=HUWE1 PE=1 SV=3	HUWE1	Xp11.22	271	Q7Z6Z7
Q86VP6	CAND1_HUMAN Cullin-associated NEDD8-dissociated protein 1 OS=Homo sapiens GN=CAND1 PE=1 SV=2	CAND1	12q14	84	Q86VP6
Q86VW0	SESD1_HUMAN SEC14 domain and spectrin repeat-containing protein 1 OS=Homo sapiens GN=SESTD1 PE=1 SV=2	SESTD1	2q31.3	54	Q86VW0
Q86Y13	DZIP3_HUMAN E3 ubiquitin-protein ligase DZIP3 OS=Homo sapiens GN=DZIP3 PE=1 SV=2	DZIP3	3q13.13	101			Q86Y13
Q8IVG5	SAM9L_HUMAN Sterile alpha motif domain-containing protein 9-like OS=Homo sapiens GN=SAMD9L PE=1 SV=2	SAMD9L	7q21.2	191	Q8IVG5	Q8IVG5
Q8IWE2	NXP20_HUMAN Protein NOXP20 OS=Homo sapiens GN=FAM114A1 PE=1 SV=2	FAM114A1	4p14	40			Q8IWE2
Q8IWX8	CHERP_HUMAN Calcium homeostasis endoplasmic reticulum protein OS=Homo sapiens GN=CHERP PE=1 SV=3	CHERP	19p13.1	54	Q8IWX8
Q8IWZ4	TRI48_HUMAN Tripartite motif-containing protein 48 OS=Homo sapiens GN=TRIM48 PE=2 SV=2	TRIM48	11q12	50		Q8IWZ4
Q8IWZ5	TRI42_HUMAN Tripartite motif-containing protein 42 OS=Homo sapiens GN=TRIM42 PE=1 SV=2	TRIM42	3q23	106			Q8IWZ5
Q8IXH8	CAD26_HUMAN Cadherin-like protein 26 OS=Homo sapiens GN=CDH26 PE=2 SV=3	CDH26	20q13.33	74		Q8IXH8
Q8IY92	SLX4_HUMAN Structure-specific endonuclease subunit SLX4 OS=Homo sapiens GN=SLX4 PE=1 SV=3	SLX4	16p13.3	133	Q8IY92			SLX4
Q8IYD2	KLD8A_HUMAN Kelch domain-containing protein 8A OS=Homo sapiens GN=KLHDC8A PE=2 SV=2	KLHDC8A	1q32.1	19		Q8IYD2
Q8IYE1	CCD13_HUMAN Coiled-coil domain-containing protein 13 OS=Homo sapiens GN=CCDC13 PE=1 SV=2	CCDC13	3p22.1	56	Q8IYE1
Q8IZD2	KMT2E_HUMAN Histone-lysine N-methyltransferase 2E OS=Homo sapiens GN=KMT2E PE=1 SV=1	KMT2E	7q22.1	134	Q8IZD2
Q8IZX4	TAF1L_HUMAN Transcription initiation factor TFIID subunit 1-like OS=Homo sapiens GN=TAF1L PE=1 SV=1	TAF1L	9p12	303		Q8IZX4
Q8N4C6	NIN_HUMAN Ninein OS=Homo sapiens GN=NIN PE=1 SV=4	NIN	14q21-q22	147	Q8N4C6	Q8N4C6	Q8N4C6	NIN	NIN
Q8N4N8	KIF2B_HUMAN Kinesin-like protein KIF2B OS=Homo sapiens GN=KIF2B PE=1 SV=3	KIF2B	17q22	180	Q8N4N8
Q8N554	ZN276_HUMAN Zinc finger protein 276 OS=Homo sapiens GN=ZNF276 PE=1 SV=4	ZNF276	16q24.3	31	Q8N554	Q8N554	Q8N554
Q8NCN5	PDPR_HUMAN Pyruvate dehydrogenase phosphatase regulatory subunit mitochondrial OS=Homo sapiens GN=PDPR PE=1 SV=2	PDPR	16q22.1	51			Q8NCN5
Q8NDW4	ZN248_HUMAN Zinc finger protein 248 OS=Homo sapiens GN=ZNF248 PE=2 SV=1	ZNF248	10p11.21	58	Q8NDW4	Q8NDW4	Q8NDW4
Q8NEG2	CG057_HUMAN Uncharacterized protein C7orf57 OS=Homo sapiens GN=C7orf57 PE=2 SV=3	C7orf57	7p12.3	21		Q8NEG2
Q8NFP9	NBEA_HUMAN Neurobeachin OS=Homo sapiens GN=NBEA PE=1 SV=3	NBEA	13q13	14			Q8NFP9		NBEA
Q8NGH3	OR2D3_HUMAN Olfactory receptor 2D3 OS=Homo sapiens GN=OR2D3 PE=2 SV=2	OR2D3	11p15.4	39		Q8NGH3
Q8TC27	ADA32_HUMAN Disintegrin and metalloproteinase domain-containing protein 32 OS=Homo sapiens GN=ADAM32 PE=1 SV=2	ADAM32	8p11.22	52	Q8TC27	Q8TC27
Q8TD16	BICD2_HUMAN Protein bicaudal D homolog 2 OS=Homo sapiens GN=BICD2 PE=1 SV=1	BICD2	9q22.32	56		Q8TD16
Q8TE82	S3TC1_HUMAN SH3 domain and tetratricopeptide repeat-containing protein 1 OS=Homo sapiens GN=SH3TC1 PE=1 SV=3	SH3TC1	4p16.1	80		Q8TE82
Q8WW38	FOG2_HUMAN Zinc finger protein ZFPM2 OS=Homo sapiens GN=ZFPM2 PE=1 SV=3	ZFPM2	8q23	184		Q8WW38
Q8WXI7	MUC16_HUMAN Mucin-16 OS=Homo sapiens GN=MUC16 PE=1 SV=3	MUC16	19p13.2	0		Q8WXI7			MUC16
Q8WXR4	MYO3B_HUMAN Myosin-IIIb OS=Homo sapiens GN=MYO3B PE=2 SV=4	MYO3B	2q31.1-q31.2	89	Q8WXR4
Q92547	TOPB1_HUMAN DNA topoisomerase 2-binding protein 1 OS=Homo sapiens GN=TOPBP1 PE=1 SV=3	TOPBP1	3q22.1	85	Q92547
Q92597	NDRG1_HUMAN Protein NDRG1 OS=Homo sapiens GN=NDRG1 PE=1 SV=1	NDRG1	8q24	33	Q92597			NDRG1	NDRG1
Q92610	ZN592_HUMAN Zinc finger protein 592 OS=Homo sapiens GN=ZNF592 PE=1 SV=2	ZNF592	15q25.2	74	Q92610
Q92736	RYR2_HUMAN Ryanodine receptor 2 OS=Homo sapiens GN=RYR2 PE=1 SV=3	RYR2	1q43	951		Q92736
Q92870	APBB2_HUMAN Amyloid beta A4 precursor protein-binding family B member 2 OS=Homo sapiens GN=APBB2 PE=1 SV=3	APBB2	4p13	43		Q92870
Q96D15	RCN3_HUMAN Reticulocalbin-3 OS=Homo sapiens GN=RCN3 PE=1 SV=1	RCN3	19q13.33	23		Q96D15
Q96DT5	DYH11_HUMAN Dynein heavy chain 11 axonemal OS=Homo sapiens GN=DNAH11 PE=1 SV=4	DNAH11	7p21	0		Q96DT5
Q96FV2	SCRN2_HUMAN Secernin-2 OS=Homo sapiens GN=SCRN2 PE=1 SV=3	SCRN2	17q21	24		Q96FV2
Q96N16	JKIP1_HUMAN Janus kinase and microtubule-interacting protein 1 OS=Homo sapiens GN=JAKMIP1 PE=1 SV=1	JAKMIP1	4p16.1	101	Q96N16
Q96P47	AGAP3_HUMAN Arf-GAP with GTPase ANK repeat and PH domain-containing protein 3 OS=Homo sapiens GN=AGAP3 PE=1 SV=2	AGAP3	7q36.1	60		Q96P47
Q96P66	GP101_HUMAN Probable G-protein coupled receptor 101 OS=Homo sapiens GN=GPR101 PE=1 SV=1	GPR101	Xq26.3	72		Q96P66
Q96Q05	TPPC9_HUMAN Trafficking protein particle complex subunit 9 OS=Homo sapiens GN=TRAPPC9 PE=1 SV=2	TRAPPC9	8q24.3	91	Q96Q05
Q96QU4	FRG2B_HUMAN Protein FRG2-like-1 OS=Homo sapiens GN=FRG2B PE=2 SV=1	FRG2B	10q26.3	34			Q96QU4
Q99572	P2RX7_HUMAN P2X purinoceptor 7 OS=Homo sapiens GN=P2RX7 PE=1 SV=4	P2RX7	12q24	2			Q99572
Q99677	LPAR4_HUMAN Lysophosphatidic acid receptor 4 OS=Homo sapiens GN=LPAR4 PE=1 SV=1	LPAR4	Xq21.1	75		Q99677
Q99714	HCD2_HUMAN 3-hydroxyacyl-CoA dehydrogenase type-2 OS=Homo sapiens GN=HSD17B10 PE=1 SV=3	HSD17B10	Xp11.2	17	Q99714
Q9BQE3	TBA1C_HUMAN Tubulin alpha-1C chain OS=Homo sapiens GN=TUBA1C PE=1 SV=1	TUBA1C	12q13.12	24	Q9BQE3	Q9BQE3
Q9BRQ5	ORAI3_HUMAN Protein orai-3 OS=Homo sapiens GN=ORAI3 PE=1 SV=2	ORAI3	16p11.2	16		Q9BRQ5
Q9BV79	MECR_HUMAN Trans-2-enoyl-CoA reductase mitochondrial OS=Homo sapiens GN=MECR PE=1 SV=2	MECR	1p35.3	28			Q9BV79
Q9BXA9	SALL3_HUMAN Sal-like protein 3 OS=Homo sapiens GN=SALL3 PE=1 SV=2	SALL3	18q23	127	Q9BXA9
Q9BXX2	AN30B_HUMAN Ankyrin repeat domain-containing protein 30B OS=Homo sapiens GN=ANKRD30B PE=2 SV=3	ANKRD30B	18p11.21	135	Q9BXX2
Q9C037	TRIM4_HUMAN E3 ubiquitin-protein ligase TRIM4 OS=Homo sapiens GN=TRIM4 PE=1 SV=2	TRIM4	7q22-q31.1	28	Q9C037	Q9C037	Q9C037
Q9GZV1	ANKR2_HUMAN Ankyrin repeat domain-containing protein 2 OS=Homo sapiens GN=ANKRD2 PE=1 SV=3	ANKRD2	10q23	20	Q9GZV1
Q9H0S4	DDX47_HUMAN Probable ATP-dependent RNA helicase DDX47 OS=Homo sapiens GN=DDX47 PE=1 SV=1	DDX47	12p13.2	30			Q9H0S4
Q9H156	SLIK2_HUMAN SLIT and NTRK-like protein 2 OS=Homo sapiens GN=SLITRK2 PE=2 SV=1	SLITRK2	Xq27.3	176	Q9H156
Q9H5V9	CX056_HUMAN UPF0428 protein CXorf56 OS=Homo sapiens GN=CXorf56 PE=1 SV=1	CXorf56	Xq24	19	Q9H5V9
Q9H6R4	NOL6_HUMAN Nucleolar protein 6 OS=Homo sapiens GN=NOL6 PE=1 SV=2	NOL6	9p12	67		Q9H6R4
Q9NP87	DPOLM_HUMAN DNA-directed DNA/RNA polymerase mu OS=Homo sapiens GN=POLM PE=1 SV=1	POLM	7p13	37	Q9NP87
Q9NR63	CP26B_HUMAN Cytochrome P450 26B1 OS=Homo sapiens GN=CYP26B1 PE=1 SV=1	CYP26B1	2p12	57	Q9NR63
Q9NS40	KCNH7_HUMAN Potassium voltage-gated channel subfamily H member 7 OS=Homo sapiens GN=KCNH7 PE=2 SV=2	KCNH7	2q24.3	196			Q9NS40
Q9NS85	CAH10_HUMAN Carbonic anhydrase-related protein 10 OS=Homo sapiens GN=CA10 PE=2 SV=1	CA10	17q21	63			Q9NS85
Q9NSB4	KRT82_HUMAN Keratin type II cuticular Hb2 OS=Homo sapiens GN=KRT82 PE=3 SV=3	KRT82	12q13	37	Q9NSB4	Q9NSB4
Q9NSK0	KLC4_HUMAN Kinesin light chain 4 OS=Homo sapiens GN=KLC4 PE=1 SV=3	KLC4	6p21.1	48		Q9NSK0
Q9NX95	SYBU_HUMAN Syntabulin OS=Homo sapiens GN=SYBU PE=1 SV=2	SYBU	8q23.2	58			Q9NX95
Q9NXZ1	SAGE1_HUMAN Sarcoma antigen 1 OS=Homo sapiens GN=SAGE1 PE=1 SV=2	SAGE1	Xq26	126	Q9NXZ1
Q9NY57	ST32B_HUMAN Serine/threonine-protein kinase 32B OS=Homo sapiens GN=STK32B PE=2 SV=1	STK32B	4p16	56			Q9NY57
Q9P055	JKAMP_HUMAN JNK1/MAPK8-associated membrane protein OS=Homo sapiens GN=JKAMP PE=2 SV=2	JKAMP	14q22.3	22		Q9P055
Q9P1Z2	CACO1_HUMAN Calcium-binding and coiled-coil domain-containing protein 1 OS=Homo sapiens GN=CALCOCO1 PE=1 SV=2	CALCOCO1	12q13.13	42			Q9P1Z2
Q9P1Z9	CC180_HUMAN Coiled-coil domain-containing protein 180 OS=Homo sapiens GN=CCDC180 PE=2 SV=2	CCDC180	9q22.33	102		Q9P1Z9
Q9P2J5	SYLC_HUMAN Leucine--tRNA ligase cytoplasmic OS=Homo sapiens GN=LARS PE=1 SV=2	LARS	5q32	70		Q9P2J5
Q9P2N7	KLH13_HUMAN Kelch-like protein 13 OS=Homo sapiens GN=KLHL13 PE=1 SV=3	KLHL13	Xq23-q24	71			Q9P2N7
Q9UHA7	IL36A_HUMAN Interleukin-36 alpha OS=Homo sapiens GN=IL36A PE=1 SV=1	IL36A	2q12-q14.1	10		Q9UHA7
Q9UJN7	ZN391_HUMAN Zinc finger protein 391 OS=Homo sapiens GN=ZNF391 PE=2 SV=2	ZNF391	6p21	35			Q9UJN7
Q9UK12	ZN222_HUMAN Zinc finger protein 222 OS=Homo sapiens GN=ZNF222 PE=2 SV=2	ZNF222	19q13.2	38			Q9UK12
Q9UKK3	PARP4_HUMAN Poly [ADP-ribose] polymerase 4 OS=Homo sapiens GN=PARP4 PE=1 SV=3	PARP4	13q11	107	Q9UKK3
Q9UKL3	C8AP2_HUMAN CASP8-associated protein 2 OS=Homo sapiens GN=CASP8AP2 PE=1 SV=1	CASP8AP2	6q15	0			Q9UKL3
Q9UKP4	ATS7_HUMAN A disintegrin and metalloproteinase with thrombospondin motifs 7 OS=Homo sapiens GN=ADAMTS7 PE=1 SV=2	ADAMTS7	15q25.1	103			Q9UKP4
Q9ULD0	OGDHL_HUMAN 2-oxoglutarate dehydrogenase-like mitochondrial OS=Homo sapiens GN=OGDHL PE=1 SV=3	OGDHL	10q11.23	114	Q9ULD0
Q9UMR3	TBX20_HUMAN T-box transcription factor TBX20 OS=Homo sapiens GN=TBX20 PE=1 SV=4	TBX20	7p14.3	37	Q9UMR3
Q9UPN3	MACF1_HUMAN Microtubule-actin cross-linking factor 1 isoforms 1/2/3/5 OS=Homo sapiens GN=MACF1 PE=1 SV=4	MACF1	1p32-p31	376			Q9UPN3
Q9UPQ7	PZRN3_HUMAN E3 ubiquitin-protein ligase PDZRN3 OS=Homo sapiens GN=PDZRN3 PE=1 SV=2	PDZRN3	3p14.1	140	Q9UPQ7
Q9Y238	DLEC1_HUMAN Deleted in lung and esophageal cancer protein 1 OS=Homo sapiens GN=DLEC1 PE=2 SV=2	DLEC1	3p21.3	92		Q9Y238
Q9Y2A9	B3GN3_HUMAN N-acetyllactosaminide beta-13-N-acetylglucosaminyltransferase 3 OS=Homo sapiens GN=B3GNT3 PE=1 SV=2	B3GNT3	19p13.1	35	Q9Y2A9	Q9Y2A9
Q9Y3C8	UFC1_HUMAN Ubiquitin-fold modifier-conjugating enzyme 1 OS=Homo sapiens GN=UFC1 PE=1 SV=3	UFC1	1q23.3	13			Q9Y3C8
Q9Y5I0	PCDAD_HUMAN Protocadherin alpha-13 OS=Homo sapiens GN=PCDHA13 PE=2 SV=1	PCDHA13	0	143			Q9Y5I0
Q9Y5X5	NPFF2_HUMAN Neuropeptide FF receptor 2 OS=Homo sapiens GN=NPFFR2 PE=1 SV=2	NPFFR2	4q21	90	Q9Y5X5
Q9Y605	MOFA1_HUMAN MORF4 family-associated protein 1 OS=Homo sapiens GN=MRFAP1 PE=1 SV=1	MRFAP1	4p16.1	9		Q9Y605
Q9Y6N6	LAMC3_HUMAN Laminin subunit gamma-3 OS=Homo sapiens GN=LAMC3 PE=1 SV=3	LAMC3	9q34.12	126		Q9Y6N6
Q9Y6V7	DDX49_HUMAN Probable ATP-dependent RNA helicase DDX49 OS=Homo sapiens GN=DDX49 PE=1 SV=1	DDX49	19p12	29	Q9Y6V7
Q9Y6X0	SETBP_HUMAN SET-binding protein OS=Homo sapiens GN=SETBP1 PE=1 SV=3	SETBP1	18q21.1	223	Q9Y6X0	Q9Y6X0	Q9Y6X0	SETBP1	SETBP1	SETBP1
