# Supplementary material for: Proteogenomic Analysis of Protein Sequence Alterations in Breast Cancer Cells
Source: Sci Rep. 2019 Jul 17;9:10381. doi: 10.1038/s41598-019-46897-z (PMC6637242; doi:10.1038/s41598-019-46897-z)
Supplement: Supplementary file 5 — Supplemental Table S3 [file 41598_2019_46897_MOESM5_ESM.xlsx]

## Sheet: Sheet1
No.	Mutated peptide sequence	Spectral counts	Selected 52	Protein ID	UniProt ID (update)	Gene name	Protein group accessions	Mutation description	Cancer Gene Census mutations	Cancer Cell Line mutations	humsavar db (Jan 16-2019 update)	LOVD db (https://databases.lovd.nl/shared/genes)	Uniprot Natural Variant	dbSNP ID	dbSNP	Clinvar ID	Clinvitae	Mutation type	Short sequence with mutation	Other UniProt matches	Non-mutated peptide counterparts	Cell line presence	Xcorr	# Missed Cleavages	Intensity	Charge	m/z [Da]	MH+ [Da]	ΔM [ppm]	RT [min]	Confidence	Pfam domain	Prosite domain	BLOSUM62 score	Protein description		Mutated peptide sequence	Spectral counts	Non-mutated peptide counterpart (identified)	MCF7_non-mutated peptides counterparts counts	SKBR3_non-mutated peptides counterparts counts	MCF10_non-mutated peptides counterparts counts	UniProt ID (update)	MCF7 G1/S Protein counts	SKBR3 G1/S Protein counts	MCF10 G1/S Protein counts
2	AFQHLSEAVQAAEEEAQPPSWSCGLAAGVIDAYMTLADFCDQQLR	1	X	P78527	P78527	PRKDC	CANCER_sp_P78527,PRKDC_HUMAN DNA-dependent protein kinase catalytic subunit	c.10214C>T p.P3405L					Not found				Not found	Missense	SCGLAAG		AFQHLSEAVQAAEEEAQPPSWSCGPAAGVIDAYMTLADFCDQQLR	10	5.63642	0	482.099	3	1624.28	4870.83	735.306	204.078	High	FAT	FAT	-3	Serine/threonine-protein kinase required to protect and align broken ends of DNA. May act as a scaffold protein to aid the localization of DNA repair proteins to the site of damage. May maintain telomeric stability and prevent chromosomal end fusion. Involved in modulation of transcription.		AFQHLSEAVQAAEEEAQPPSWSCGLAAGVIDAYMTLADFCDQQLR	1	AFQHLSEAVQAAEEEAQPPSWSCGPAAGVIDAYMTLADFCDQQLR	2	0	23	P78527	1340	1745	1497
4	AGNVSKDEIDSAVKMLVSLK	1	X	P23381	P23381	WARS	CANCER_sp_P23381,SYWC_HUMAN Tryptophan--tRNA ligase, cytoplasmic	c.92C>T p.A31V		COSM1371973; PATHOGENIC; 0.72724; Reported in another cancer sample as somatic; Verified; HCC2998, large intenstin/colon			Not found				Not found	Missense	AGNVSKD		AGNASKDEIDSAVKMLVSLK	10	4.19953	2	1259.61	3	702.26	2104.77	300.981	170.116	High	WHEP-TRS	WHEP_TRS_2	0	Regulates ERK, Akt, and eNOS activation pathways associated with angiogenesis, cytoskeletal reorganization and shear stress-responsive gene expression.		AGNVSKDEIDSAVKMLVSLK	1		0	0	0	P23381	30	0	2
5	AINQSQSVQESLESLLQSIGEVEQNLEGK	1	X	Q9UPN3-5	Q9UPN3	MACF1	CANCER_sp_Q9UPN3-5,MACF1_HUMAN Isoform 4 of Microtubule-actin cross-linking factor 1, isoforms 1/2/3/5	p.A2547>?					Not found				Not found	Missense	KAINQSQ		AIAQSQSVQESLESLLQSIGEVEQNLEGK	10	6.26036	0	529.065	3	1054.04	3160.11	797.254	205.576	High			-2	Cross-links actin to other cytoskeletal proteins and binds to microtubules. Plays a key role in wound healing, epidermal cell migration, ERBB2-dependent stabilization of microtubules, and Wnt receptor signaling pathway.		AINQSQSVQESLESLLQSIGEVEQNLEGK	1	AIAQSQSVQESLESLLQSIGEVEQNLEGK	4	11	42	Q9UPN3	6	13	181
7	ALMLQGVDLLDDAVAVTMGPK	4	X	C9JL25	P10809	HSPD1	CANCER_tr_C9JL25,C9JL25_HUMAN 60 kDa heat shock protein, mitochondrial (Fragment)	c.269C>A p.A90D					Not found				Not found	Missense	DLLDDAV		ALMLQGVDLLADAVAVTMGPK	3,7,10	4.10622	0	1433.76	2	1080.84	2160.67	1639.86	217.045	High	Cpn60 TCP1		-2	Chaperonin implicated in mitochondrial protein import and macromolecular assembly. Facilitates the correct folding of imported proteins. May also prevent misfolding and promote the refolding and proper assembly of unfolded polypeptides generated under stress conditions in the mitochondrial matrix.		ALMLQGVDLLDDAVAVTMGPK	4	ALMLQGVDLLADAVAVTMGPK	262	376	378	P10809	968	1561	1318
15	AMQAAGQIPATALLPTMTPDGLSVTPTPVPVVGSQMTR	1	X	P26368	P26368	U2AF2	CANCER_sp_P26368,U2AF2_HUMAN Splicing factor U2AF 65 kDa subunit	c.391G>T p.A131S					Not found				Not found	Missense	DGLSVTP		AMQAAGQIPATALLPTMTPDGLAVTPTPVPVVGSQMTR	7	4.92146	0	2060.85	3	1269.46	3806.37	366.64	112.021	High			1	Plays a role in pre-mRNA splicing and 3'-end processing. Required for the export of mRNA out of the nucleus, even if the mRNA is encoded by an intron-less gene.		AMQAAGQIPATALLPTMTPDGLSVTPTPVPVVGSQMTR	1	AMQAAGQIPATALLPTMTPDGLAVTPTPVPVVGSQMTR	65	73	39	P26368	456	310	223
22	ASTVKSVLELIPELNEKGEAYNSLMK	2	X	P42704	P42704	LRPPRC	CANCER_sp_P42704,LPPRC_HUMAN Leucine-rich PPR motif-containing protein, mitochondrial	c.3953A>G p.E1318G					Not found				Not found	Missense	NEKGEAY		ASTVKSVLELIPELNEKEEAYNSLMK	7,10	4.65663	2	845.065	3	955.44	2864.31	276.917	180.483	High			-2	May play a role in nuclear mRNA export and translation or stability of mitochondrially encoded cytochrome c oxidase (COX) subunits. May be involved in transcription regulation. Binds single-stranded DNA		ASTVKSVLELIPELNEKGEAYNSLMK	2		0	0	0	P42704	327	373	200
24	CAPLFSGTEHHASLIDSLLHTVYRLSK	1	X	Q92736	Q92736	RYR2	CANCER_sp_Q92736,RYR2_HUMAN Ryanodine receptor 2	c.7606G>T p.A2536S					Not found				Not found	Missense	PLFSGTE		CAPLFAGTEHHASLIDSLLHTVYRLSK	7	4.41001	1	2981.97	3	999.54	2996.61	353.568	106.516	High			1	Mediates the release of Ca2+ from the sarcoplasmic reticulum into the cytoplasm playing a key role in triggering cardiac muscle contraction. Required for cellular calcium ion homeostasis, embryonic heart development		CAPLFSGTEHHASLIDSLLHTVYRLSK	1		0	0	0	Q92736	2	2	5
29	CQEKWDKLLLTSTEK	2	X	Q7L0Y3	Q7L0Y3	TRMT10C	CANCER_sp_Q7L0Y3,MRRP1_HUMAN Mitochondrial ribonuclease P protein 1	c.785A>G p.Y262C					Not found				Not found	Missense	VKRCQEK		YQEKWDKLLLTSTEK	7,10	4.05137	2	1900.2	2	913.32	1825.63	2021.84	115.094	High	tRNA m1G MT	SAM_MT_TRM10	-2	Mitochondrial tRNA N1-methyltransferase involved in mitochondrial tRNA maturation. Component of mitochondrial ribonuclease P, a complex which cleaves tRNA molecules in their 5'-ends.		CQEKWDKLLLTSTEK	2		0	0	0	Q7L0Y3	0	1	5
32	DDLQFLADLEELITKFQVFRISQR	3	X	Q9Y6X0	Q9Y6X0	SETBP1	CANCER_sp_Q9Y6X0,SETBP_HUMAN SET-binding protein	c.2913C>A p.H971Q					Not found				Not found	Missense	RISQRSY		DDLQFLADLEELITKFQVFRISHR	3,7,10	4.3505	2	818.59	3	975.06	2923.17	-474.255	199.908	High			0	n/a		DDLQFLADLEELITKFQVFRISQR	3		0	0	0	Q9Y6X0	0	0	0
38	DIMTYVSSFYHAFSGAQK	2	X	O43707	O43707	ACTN4	CANCER_sp_O43707,ACTN4_HUMAN Alpha-actinin-4	c.767C>A p.A256D					Not found				Not found	Missense	DEKDIMT		AIMTYVSSFYHAFSGAQK	7,10	3.3446	0	218.016	2	1026.72	2052.43	233.636	180.143	High	CH	Calponin-homology (CH) 2	-2	F-actin cross-linking protein thought to anchor actin to intracellular structures. Probably involved in vesicular trafficking via its association with the CART complex. May also function as a transcriptional coactivator		DIMTYVSSFYHAFSGAQK	2	AIMTYVSSFYHAFSGAQK	6	1	5	O43707	1286	930	1136
43	DQEGQDLLLFIDNIFR	2	X	P06576	P06576	ATP5B	CANCER_sp_P06576,ATPB_HUMAN ATP synthase subunit beta, mitochondrial	c.901G>T p.V301L					Not found				Not found	Missense	GQDLLLF		DQEGQDVLLFIDNIFR	3	4.65548	0	712.951	2	968.78	1936.55	295.144	195.725	High	ATP-synt ab		1	Mitochondrial membrane ATP synthase produces ATP from ADP in the presence of a proton gradient across the membrane which is generated by electron transport complexes of the respiratory chain		DQEGQDLLLFIDNIFR	2	DQEGQDVLLFIDNIFR	147	173	204	P06576	1059	1106	1364
50	EAMQQADDWLGIPQVITPEEIVDPNVDEHSVMTYMSQFPK	3	X	P21333	P21333	FLNA	CANCER_sp_P21333,FLNA_HUMAN Filamin-A	c.781C>A p.L261M	COSM3379580; PATHOGENIC; 0.92811; Confirmed somatic variant; Pancreas; Tier 2				Not found				Not found	Missense	MTYMSQF		EAMQQADDWLGIPQVITPEEIVDPNVDEHSVMTYLSQFPK	7,10	5.66579	0	2838.25	3	1529.98	4587.93	-45.8715	158.818	High	CH	CH	2	Promotes orthogonal branching of actin filaments and links them to membrane glycoproteins. Anchors transmembrane proteins to the actin cytoskeleton and serves as a scaffold for cytoplasmic signaling proteins		EAMQQADDWLGIPQVITPEEIVDPNVDEHSVMTYMSQFPK	3	EAMQQADDWLGIPQVITPEEIVDPNVDEHSVMTYLSQFPK	108	41	96	P21333	2506	393	1621
54	EAVMSFSITETEKIK	1	X	Q5T4T6	Q5T4T6	SYCP2L	CANCER_sp_Q5T4T6,SYC2L_HUMAN Synaptonemal complex protein 2-like	c.1058A>G p.N353S					Not found				Not found	Missense	AVMSFSI		EAVMNFSITETEKIK	10	4.24863	1	1480.71	3	571.171	1711.5	-805.674	156.456	High			1	Oocyte-specific protein that localizes to centromeres at the dictyate stage and regulates the survival of primordial oocytes.		EAVMSFSITETEKIK	1		0	0	0	Q5T4T6	0	0	0
63	EFADSLGIPFLETSAKNAMNVEQSFMTMAAEIK	2	X	P62820	P62820	RAB1A	CANCER_sp_P62820,RAB1A_HUMAN Ras-related protein Rab-1A	c.476C>T p.T159M					Not found				Not found	Missense	KNAMNVE		EFADSLGIPFLETSAKNATNVEQSFMTMAAEIK	3,7	4.5856	1	283.505	3	1207.28	3619.83	-250.53	204.552	High	Ras	RAB	-1	The small GTPases Rab are key regulators of intracellular membrane trafficking, from the formation of transport vesicles to their fusion with membranes. Plays a role in cell adhesion/migration, cellular defense reactions against pathogenic bacteria, and microtubule-dependent protein transport.		EFADSLGIPFLETSAKNAMNVEQSFMTMAAEIK	2		0	0	0	P62820	14	18	6
65	EFDTLSGKVEESPDK	1	X	Q9BXX2	Q9BXX2	ANKRD30B	CANCER_sp_Q9BXX2,AN30B_HUMAN Ankyrin repeat domain-containing protein 30B	c.2278T>G p.L760V					Not found				Not found	Missense	SGKVEES		EFDTLSGKLEESPDK	3	3.46942	1	1752.42	2	842.64	1684.27	2064.01	85.2444	High			1	n/a		EFDTLSGKVEESPDK	1		0	0	0	Q9BXX2	0	0	0
68	EIYPYVIQERRPTLNELGISTPEELGLDKV	2	X	P20674	P20674	COX5A	CANCER_sp_P20674,COX5A_HUMAN Cytochrome c oxidase subunit 5A, mitochondrial	c.389T>G p.L130R					Not found				Not found	Missense	IQERRPT		EIYPYVIQELRPTLNELGISTPEELGLDKV	3,7	4.84098	2	1740.42	3	1158.68	3474.03	629.911	177.576	High	COX5A		-2	This is the heme A-containing chain of cytochrome c oxidase, the terminal oxidase in mitochondrial electron transport.		EIYPYVIQERRPTLNELGISTPEELGLDKV	2	EIYPYVIQELRPTLNELGISTPEELGLDKV	133	105	116	P20674	325	178	191
86	EQLQQEQALLEEIER	2	X	Q15149	Q15149	PLEC	CANCER_sp_Q15149,PLEC_HUMAN Plectin	c.4157G>A p.R1386Q			rs11136334	Likely benign	Natural Variant (VAR_060089)	rs11136334	Single nucleotide variation, R (Arg) > Q (Gln), missense variant	NM_000445.4	p.Arg1386His	Missense	EQLQQEQ		EQLRQEQALLEEIER	3,7	4.63875	0	3056.23	2	928.82	1856.63	373.279	85.1281	High			1	Interlinks intermediate filaments with microtubules and microfilaments and anchors intermediate filaments to desmosomes. May be involved in the regulation of filament network dynamics.		EQLQQEQALLEEIER	2	EQLRQEQALLEEIER	1	0	0	Q15149	682	245	131
94	FGLAHLMALGLGPWMAVEIPDLIQK	1	X	Q9Y3C8	Q9Y3C8	UFC1	CANCER_sp_Q9Y3C8,UFC1_HUMAN Ubiquitin-fold modifier-conjugating enzyme 1	c.436C>A p.L146M					Not found				Not found	Missense	GPWMAVE		FGLAHLMALGLGPWLAVEIPDLIQK	10	4.26409	0	659.697	3	907.32	2719.95	-191.682	178.996	High	UFC1		2	E2-like enzyme which forms an intermediate with UFM1 via a thioester linkage.		FGLAHLMALGLGPWMAVEIPDLIQK	1	FGLAHLMALGLGPWLAVEIPDLIQK	0	0	3	Q9Y3C8	0	0	3
103	FQSSAVMALQEGCEAYLVGLFEDTNLCAIHAK	2	X	P68431	P68431	HIST1H3A	CANCER_sp_P68431,H31_HUMAN Histone H3.1	c.287C>G p.A96G					Not found				Not found	Missense	LQEGCEA		FQSSAVMALQEACEAYLVGLFEDTNLCAIHAK	3,7,10	4.33545	0	334.337	3	1153.44	3458.31	-97.6272	199.745	High	Histone		0	Histones play a central role in transcription regulation, DNA repair, DNA replication and chromosomal stability. DNA accessibility is regulated via a complex set of post-translational modifications of histones		FQSSAVMALQEGCEAYLVGLFEDTNLCAIHAK	2	FQSSAVMALQEACEAYLVGLFEDTNLCAIHAK	1	25	14	P68431	1	25	14
106	FTLDCTHPVEDGIMDAANYEQFLQER	2	X	P35268	P35268	RPL22	CANCER_sp_P35268,RL22_HUMAN 60S ribosomal protein L22	c.116T>A p.F39Y	COSM911290; PATHOGENIC; 0.98597; Variant of unknown origin; Endometrium; Tier 1; TCGA-B5-A0JY-01				Not found				Not found	Missense	AANYEQF		FTLDCTHPVEDGIMDAANFEQFLQER	3,10	4.42968	0	1896.12	3	1015.64	3044.91	835.663	141.036	High	Ribosomal L22e		3	Binds to Epstein-Barr virus small RNAs and to heparin.		FTLDCTHPVEDGIMDAANYEQFLQER	2	FTLDCTHPVEDGIMDAANFEQFLQER	10	117	124	P35268	34	168	157
110	GCIEKLSEDVEQLKK	1	X	P61266	P61266	STX1B	CANCER_sp_P61266,STX1B_HUMAN Syntaxin-1B	c.157G>T p.V53L					Not found				Not found	Missense	VEQLKKQ		GCIEKLSEDVEQVKK	7	3.71908	2	1207.67	2	860.72	1720.43	891.242	120.546	High	Syntaxin		1	Potentially involved in docking of synaptic vesicles at presynaptic active zones.		GCIEKLSEDVEQLKK	1		0	0	0	P61266	0	0	0
114	GFDFVTFESPADAK	1	X	P38159-3	P38159	RBMX	CANCER_sp_P38159-3,RBMX_HUMAN Isoform 3 of RNA-binding motif protein, X chromosome	c.155C>A p.A52D					Not found				Not found	Missense	RGFDFVT		GFAFVTFESPADAK	10	4.04985	0	2642.13	2	766.22	1531.43	471.155	91.7114	High	RRM 1	RRM	-2	Binds to and stimulates transcription from the tumor suppressor TXNIP gene promoter. Component of the supraspliceosome complex that regulates pre-mRNA alternative splice site selection. Binds non-specifically to pre-mRNAs.		GFDFVTFESPADAK	1	GFAFVTFESPADAK	97	66	38	P38159	0	103	0
115	GFGFITFTNPEHASDAMR	1	X	P98179	P98179	RBM3	CANCER_sp_P98179,RBM3_HUMAN Putative RNA-binding protein 3	c.185T>A p.V62D					Not found				Not found	Missense	HASDAMR	Mouse reviewed	GFGFITFTNPEHASVAMR	7	4.78338	0	3750.97	2	1000.22	1999.43	757.816	82.9275	High	RRM 1	RRM	-3	Enhances global protein synthesis at physiological and mild hypothermic temperatures. Reduces the relative abundance of microRNAs, when overexpressed. Enhances phosphorylation of translation initiation factors		GFGFITFTNPEHASDAMR	1	GFGFITFTNPEHASVAMR	92	47	41	P98179	455	165	173
119	GMLDLLEVHLLDFPNIVIK	1	X	Q6P2Q9	Q6P2Q9	PRPF8	CANCER_sp_Q6P2Q9,PRP8_HUMAN Pre-mRNA-processing-splicing factor 8	c.5612C>T p.P1871L					Not found				Not found	Missense	MLDLLEV		GMLDPLEVHLLDFPNIVIK	7	3.88683	0	2735.37	2	1090.4	2179.79	262.907	138.285	High	PRP8 domainIV		-3	Functions as a scaffold that mediates the ordered assembly of spliceosomal proteins and snRNAs. Interacts with both the 5' and the 3' splice site.		GMLDLLEVHLLDFPNIVIK	1	GMLDPLEVHLLDFPNIVIK	60	27	35	Q6P2Q9	1032	495	367
127	GTAAAAAAAAAAAAAK	4	X	P50914	P50914	RPL14	CANCER_sp_P50914,RL14_HUMAN 60S ribosomal protein L14	p.A159_K160insAAA		COSM4337461; Variant of unknown origin; Verified; SU-DHL-6, haematopoietic and lymphoid tissue			Natural Variant				Not found	Insertion - in frame	AAAAAAKVP	Homo sapiens non-reviewed	GTAAAAAAAAAAK	7,10	4.80562	0	1426.24	2	615.24	1229.47	657.357	42.5187	High				Component of the large ribosomal subunit.		GTAAAAAAAAAAAAAK	4		0	0	0	P50914	79	73	123
141	HQGVMVGMCQKDSYVGDEAQSK	6	X	P68133	P68133	ACTA1	CANCER_sp_P68133,ACTS_HUMAN Actin, alpha skeletal muscle	c.148G>T p.G50C				Germline (not published) - do not consider	Not found				Not found	Missense	VGMCQKD		HQGVMVGMGQKDSYVGDEAQSK	3,7,10	5.12583	1	5714.72	3	799.56	2396.67	-165.999	36.1055	High	Actin		-3	Actins are highly conserved proteins that are involved in various types of cell motility and are ubiquitously expressed in all eukaryotic cells.		HQGVMVGMCQKDSYVGDEAQSK	6		0	0	0	P68133	0	0	0
147	HRILPEKYPPPTELLDLQPLPVSALR	1	X	O75643	O75643	SNRNP200	CANCER_sp_O75643,U520_HUMAN U5 small nuclear ribonucleoprotein 200 kDa helicase	c.3866T>G p.L1289R					Not found				Not found	Missense	FRHRILP		HLILPEKYPPPTELLDLQPLPVSALR	7	4.55714	2	1375.32	3	998.86	2994.57	623.488	141.609	High			-2	RNA helicase that plays an essential role in pre-mRNA splicing. Involved in spliceosome assembly, activation and disassembly. Mediates changes in the dynamic network of RNA-RNA interactions in the spliceosome.		HRILPEKYPPPTELLDLQPLPVSALR	1	HLILPEKYPPPTELLDLQPLPVSALR	108	11	25	O75643	1143	415	376
156	IMSLVDPNHCGLVTFQAFIDFMSR	3	X	O43707	O43707	ACTN4	CANCER_sp_O43707,ACTN4_HUMAN Alpha-actinin-4	c.2467A>T p.S823C					Not found				Not found	Missense	PNHCGLV		IMSLVDPNHSGLVTFQAFIDFMSR	3,7	4.54063	0	824.885	3	914.92	2742.75	517.91	170.682	High		EF-hand 2	-1	F-actin cross-linking protein which is thought to anchor actin to a variety of intracellular structures. This is a bundling protein (Probable). Probably involved in vesicular trafficking via its association with the CART complex. May also function as a transcriptional coactivator.		IMSLVDPNHCGLVTFQAFIDFMSR	3	IMSLVDPNHSGLVTFQAFIDFMSR	66	10	3	O43707	1286	930	1136
162	KHTLSFVDVGTGK	1	X	P31040	P31040	SDHA	CANCER_sp_P31040,DHSA_HUMAN Succinate dehydrogenase [ubiquinone] flavoprotein subunit, mitochondrial	c.1886A>T p.Y629F	COSM1666612; PATHOGENIC; 0.80913; Confirmed somatic variant; Identified in 8 samples: adrenal gland, lung, haematopoietic and lymphoid tissue, soft tissue; Tier 1		rs6960	Germline (22%) - https://www.ncbi.nlm.nih.gov/pubmed/17376234;	Natural Variant (VAR_071037)	rs6960	Missense variant	NM_004168.3	Benign/Likely benign	Missense	TLSFVDV		KHTLSYVDVGTGK	7	3.87074	1	2364.37	2	694.701	1388.39	-258.46	33.853	High	Succ DH flav C		3	Flavoprotein subunit of succinate dehydrogenase responsible for transferring electrons from succinate to ubiquinone (coenzyme Q). Can act as a tumor suppressor.		KHTLSFVDVGTGK	1	KHTLSYVDVGTGK	0	0	2	P31040	99	115	58
168	KSQESLTENPSETLKPATSISSTSQTKGINVK	1	X	F5GXV7	Q8NFP9	NBEA	CANCER_tr_F5GXV7,F5GXV7_HUMAN Neurobeachin	c.5204T>C p.I1735T					Not found				Not found	Missense	ISSTSQT		KSQESLTENPSETLKPATSISSISQTKGINVK	10	4.22215	2	1388.83	4	847.12	3385.46	-1566.05	182.97	High			-1	Binds to type II regulatory subunits of protein kinase A and anchors/targets them to the membrane. May anchor the kinase to cytoskeletal and/or organelle-associated proteins.		KSQESLTENPSETLKPATSISSTSQTKGINVK	1		0	0	0	Q8NFP9	0	0	0
175	LCGLLVLGSWCISVMGFLLETLTILR	1	X	O60412	O60412	OR7C2	CANCER_sp_O60412,OR7C2_HUMAN Olfactory receptor 7C2	c.467C>T p.S156F					Not found				Not found	Missense	VMGFLLE		LCGLLVLGSWCISVMGSLLETLTILR	10	4.25403	0	391.235	3	951.3	2851.89	461.412	191.786	High	7tm 4	G_Protein_Recep_F1_2	-2	Odorant receptor		LCGLLVLGSWCISVMGFLLETLTILR	1		0	0	0	O60412	1	0	0
179	LCYVALYFEQEMATAASSSSLEK	1	X	Q6S8J3	Q6S8J3	POTEE	CANCER_sp_Q6S8J3,POTEE_HUMAN POTE ankyrin domain family member E	c.2764G>T p.D922Y					Not found				Not found	Missense	VALYFEQ		LCYVALDFEQEMATAASSSSLEK	3,7,10	4.32982	0	2372.12	2	1271.78	2542.55	536.418	128.706	High	Actin		-3	n/a		LCYVALYFEQEMATAASSSSLEK	1	LCYVALDFEQEMATAASSSSLEK	1	1950	447	Q6S8J3	6	35	7
184	LDTNSDGQLDYSEFLNLIGGLAMACHDSFLK	1	X	P31949	P31949	S100A11	CANCER_sp_P31949,S10AB_HUMAN Protein S100-A11	c.230T>A p.F77Y					Not found				Not found	Missense	QLDYSEF		LDTNSDGQLDFSEFLNLIGGLAMACHDSFLK	10	4.02855	0	1585.47	3	1131.08	3391.23	1072.81	210.161	High	EF-hand 1	EF_HAND_2	3	Facilitates the differentiation and the cornification of keratinocytes.		LDTNSDGQLDYSEFLNLIGGLAMACHDSFLK	1	LDTNSDGQLDFSEFLNLIGGLAMACHDSFLK	1	3	30	P31949	533	1230	1850
188	LFDHLESPTPNPTEPLFLAQAEVYK	1	X	P49327	P49327	FASN	CANCER_sp_P49327,FAS_HUMAN Fatty acid synthase	c.2915C>T p.P972L					Not found				Not found	Missense	FDHLESP		LFDHPESPTPNPTEPLFLAQAEVYK	3	5.79607	0	5384.75	3	952.94	2856.81	125.978	108.596	High	PS-DH		-3	Fatty acid synthetase catalyzes the formation of long-chain fatty acids from acetyl-CoA, malonyl-CoA and NADPH. Has 7 catalytic activities as an acyl carrier protein.		LFDHLESPTPNPTEPLFLAQAEVYK	1	LFDHPESPTPNPTEPLFLAQAEVYK	66	164	28	P49327	2089	5712	880
189	LFLASLAAAGSGTDAQVALENEVK	1	X	Q7Z6Z7	Q7Z6Z7	HUWE1	CANCER_sp_Q7Z6Z7,HUWE1_HUMAN E3 ubiquitin-protein ligase HUWE1	c.6458T>A p.V2153E					Not found				Not found	Missense	VALENEV		LFLASLAAAGSGTDAQVALVNEVK	3	4.10623	0	417.598	3	792.46	2375.37	50.5333	208.313	High			-2	E3 ubiquitin-protein ligase which mediates ubiquitination and subsequent proteasomal degradation of target proteins. Regulates apoptosis by catalyzing the polyubiquitination and degradation of MCL1. Ubiquitinates the p53 tumor suppressor and core histones. Regulates neural differentiation and proliferation.		LFLASLAAAGSGTDAQVALENEVK	1		0	0	0	Q7Z6Z7	157	82	73
208	LTENLSALQR	1	X	Q8TD16-2	Q8TD16	BICD2	CANCER_sp_Q8TD16-2,BICD2_HUMAN Isoform 2 of Protein bicaudal D homolog 2	c.1193G>A p.R398Q					Not found				Not found	Missense	SALQRLQ	Other, non-reviewed	LTENLSALRR	7	3.76964	0	1167.03	2	574.58	1148.15	3066.33	61.6642	High	BicD		1	Facilitates and stabilizes the interaction between dynein and dynactin. Regulates coat complex coatomer protein I (COPI)-independent Golgi-ER transport. Contributes to nuclear and centrosomal positioning prior to mitotic entry.		LTENLSALQR	1		0	0	0	Q8TD16	0	0	0
210	LTQAQIFDYSEIPNFPR	1	X	P00491	P00491	PNP	CANCER_sp_P00491,PNPH_HUMAN Purine nucleoside phosphorylase	c.151G>A p.G51S			rs1049564	Benign	Natural Variant (VAR_002243)	rs1049564	SNV, Coding Sequence Variant	NM_000270.3	Benign	Missense	FDYSEIP	Other, non-reviewed	LTQAQIFDYGEIPNFPR	7	4.37393	0	1387.9	2	1020.34	2039.67	318.376	102.093	High	PNP UDP 1		0	The purine nucleoside phosphorylases catalyze the phosphorolytic breakdown of the N-glycosidic bond in the beta-(deoxy)ribonucleoside molecules.		LTQAQIFDYSEIPNFPR	1	LTQAQIFDYGEIPNFPR	1	26	7	P00491	52	110	63
214	MDATFIGNSTAIQELFK	3	X	P04350	P04350	TUBB4A	CANCER_sp_P04350,TBB4A_HUMAN Tubulin beta-4A chain	c.1091C>A p.A364D					Not found	rs886041017	Missense variant	NM_006087.3	Pathogenic, SNV	Missense	LKMDATF		MAATFIGNSTAIQELFK	3,7,10	4.69372	0	1994.45	2	943.78	1886.55	326.628	119.963	High	Tubulin C		-2	Tubulin is the major constituent of microtubules.		MDATFIGNSTAIQELFK	3		0	0	0	P04350	0	0	31
218	MHDMNTDQENLVGTHDAPIR	1	X	O43684	O43684	BUB3	CANCER_sp_O43684,BUB3_HUMAN Mitotic checkpoint protein BUB3	c.250T>A p.L84M					Not found				Not found	Missense	MHDMNTD		MHDLNTDQENLVGTHDAPIR	7	4.48615	0	3497.99	3	764.8	2292.39	-716.941	30.1422	High			2	Has a dual function in spindle-assembly checkpoint signaling and in promoting the establishment of correct kinetochore-microtubule (K-MT) attachments. Promotes the formation of stable end-on bipolar attachments. Regulates chromosome segregation during oocyte meiosis.		MHDMNTDQENLVGTHDAPIR	1	MHDLNTDQENLVGTHDAPIR	32	17	28	O43684	123	35	89
221	MLVVLRQGTREEDDVVSEDLVQQDVQDLYEAGELK	1	X	P08133	P08133	ANXA6	CANCER_sp_P08133,ANXA6_HUMAN Annexin A6	c.485T>G p.L162R					Not found				Not found	Missense	VVLRQGT		MLVVLLQGTREEDDVVSEDLVQQDVQDLYEAGELK	3	5.76496	2	197.57	3	1341.02	4021.05	510.779	196.158	High			-2	May regulate the release of Ca2+ from intracellular stores		MLVVLRQGTREEDDVVSEDLVQQDVQDLYEAGELK	1	MLVVLLQGTREEDDVVSEDLVQQDVQDLYEAGELK	0	0	0	P08133	153	1089	0
271	QVHPDTGISSKVMGIMNSFVNDIFER	2	X	P23527	P23527	HIST1H2BO	CANCER_sp_P23527,H2B1O_HUMAN Histone H2B type 1-O	c.176C>T p.A59V					Not found				Not found	Missense	SSKVMGI		QVHPDTGISSKAMGIMNSFVNDIFER	3,7,10	5.65812	1	223.326	3	974.46	2921.37	-21.608	186.518	High	Histone		0	Histones play a central role in transcription regulation, DNA repair, DNA replication and chromosomal stability. DNA accessibility is regulated via a complex set of post-translational modifications of histones		QVHPDTGISSKVMGIMNSFVNDIFER	2		0	0	0	P23527	0	0	0
273	QVYPDTGISSKAMGIMNSFVNDIFER	3	X	O60814	O60814	HIST1H2BK	CANCER_sp_O60814,H2B1K_HUMAN Histone H2B type 1-K	c.148C>T p.H50Y					Not found				Not found	Missense	KQVYPDT		QVHPDTGISSKAMGIMNSFVNDIFER	3,7	4.36832	1	440.608	3	974.18	2920.53	384.782	186.023	High	Histone		2	Histones play a central role in transcription regulation, DNA repair, DNA replication and chromosomal stability. DNA accessibility is regulated via a complex set of post-translational modifications of histones		QVYPDTGISSKAMGIMNSFVNDIFER	3		0	0	0	O60814	49	38	98
285	SDASSGQSGSRSASRTTR	1	X	P20930	P20930	FLG	CANCER_sp_P20930,FILA_HUMAN Filaggrin	c.2650C>A p.R884S					Not found				Not found	Missense	DASSGQS		SDASRGQSGSRSASRTTR	3	4.03043	2	8170.39	2	899.18	1797.35	-273.045	58.405	High			-1	Aggregates keratin intermediate filaments and promotes disulfide-bond formation among the intermediate filaments during terminal differentiation of epidermis.		SDASSGQSGSRSASRTTR	1		0	0	0	P20930	0	0	0
301	SLGQNPTEAELQDMINEVDADGNGTIDFPEFFTMMAR	5	X	P62158	P62158	CALM1	CANCER_sp_P62158,CALM_HUMAN Calmodulin	c.210G>T p.L70F					Not found				Not found	Missense	PEFFTMM	Other, non-reviewed	SLGQNPTEAELQDMINEVDADGNGTIDFPEFLTMMAR	3,7,10	5.42763	0	1002.86	3	1369.16	4105.47	398.127	159.467	High	EF-hand 7	EF_HAND_2	0	Mediates the control of many enzymes, ion channels, aquaporins and other proteins through calcium-binding. Involved in a genetic pathway that regulates the centrosome cycle and progression through cytokinesis.		SLGQNPTEAELQDMINEVDADGNGTIDFPEFFTMMAR	5	SLGQNPTEAELQDMINEVDADGNGTIDFPEFLTMMAR	235	199	290	P62158	593	506	636
308	SMGIMNSFVNDIFER	5	X	Q8N257	O60814	HIST1H2BK	CANCER_sp_Q8N257,H2B3B_HUMAN Histone H2B type 3-B	c.175G>T p.A59S					Not found				Not found	Missense	SSKSMGI	Other, non-reviewed	AMGIMNSFVNDIFER	3,7,10	4.201	0	3227.24	2	880.8	1760.59	442.136	124.003	High	Histone		1	Histones play a central role in transcription regulation, DNA repair, DNA replication and chromosomal stability. DNA accessibility is regulated via a complex set of post-translational modifications of histones.		SMGIMNSFVNDIFER	5	AMGIMNSFVNDIFER	137	658	98	O60814	49	38	98
325	SVIVVLRLNVDLQAVVIFELVY	4	X	Q8TC27	Q8TC27	ADAM32	CANCER_sp_Q8TC27,ADA32_HUMAN Disintegrin and metalloproteinase domain-containing protein 32	c.1157delA p.K388fs*39					Not found				Not found	Deletion - frameshift	MQKNLRNQSVAMADWREMKSVIVVLRLNVDLQAVVIFELVY	Homo sapiens non-reviewed	SVIVVLRLNVDLQAVVIFELVY	3,7	3.83448	1	286.412	2	1252	2502.99	606.655	182.695	High				May play a role in sperm development and fertilization This is a non-catalytic metalloprotease-like protein.		SVIVVLRLNVDLQAVVIFELVY	4		0	0	0	Q8TC27	0	0	1
332	SYELPDGQVITIGKER	6	X	P68133	P68032	ACTC1	CANCER_sp_P68133,ACTS_HUMAN Actin, alpha skeletal muscle	c.762C>A p.N254K					Not found				Not found	Missense	TIGKERF	Other, non-reviewed	SYELPDGQVITIGNER	3,7,10	4.32908	1	4797.44	2	903.82	1806.63	934.718	74.406	High	Actin		0	Actins are highly conserved proteins that are involved in various types of cell motility and are ubiquitously expressed in all eukaryotic cells.		SYELPDGQVITIGKER	6	SYELPDGQVITIGNER	343	383	349	P68032	494	82	552
351	TSPDPLPVSAAPSKAGLPR	1	X	Q13469	Q13469	NFATC2	CANCER_sp_Q13469,NFAC2_HUMAN Nuclear factor of activated T-cells, cytoplasmic 2	c.989C>T p.S330L	COSM1713667; PATHOGENIC; 0.93677; Confirmed somatic variant; Skin				Not found				Not found	Missense	PDPLPVS		TSPDPSPVSAAPSKAGLPR	7	3.72385	1	1096.17	2	932.74	1864.47	1852.98	93.9475	High			-2	Plays a role in the inducible expression of cytokine genes in T-cells, especially in the induction of the IL-2, IL-3, IL-4, TNF-alpha or GM-CSF. Promotes invasive migration		TSPDPLPVSAAPSKAGLPR	1		0	0	0	Q13469	0	0	0
353	TTGIVMDSGDGVTHTVPIYEAYALPHAILR	4	X	P63261	P60709	ACTB	CANCER_sp_P63261,ACTG_HUMAN Actin, cytoplasmic 2	c.503G>C p.G168A					Not found				Not found	Missense	IYEAYAL		TTGIVMDSGDGVTHTVPIYEGYALPHAILR	3,7,10	5.11444	0	2827.25	3	1067.12	3199.35	536.158	99.5776	High	Actin		0	Actins are highly conserved proteins that are involved in various types of cell motility and are ubiquitously expressed in all eukaryotic cells.		TTGIVMDSGDGVTHTVPIYEAYALPHAILR	4	TTGIVMDSGDGVTHTVPIYEGYALPHAILR	384	549	420	P60709	1329	1386	1334
363	TVSLGAGSKDELHIVEAEAMNYEGSPIK	2	X	P06748-3	P06748	NPM1	CANCER_sp_P06748-3,NPM_HUMAN Isoform 3 of Nucleophosmin	c.157G>T p.A53S	COSM6170651; PATHOGENIC; 0.98708; Variant of unknown origin; Skin; Tier 1; TCGA-55-7725-01				Not found				Not found	Missense	GAGSKDE		TVSLGAGAKDELHIVEAEAMNYEGSPIK	3,10	5.6413	1	1819.83	3	982.38	2945.13	-112.313	126.91	High	Nucleoplasmin		1	Involved in ribosome biogenesis, centrosome duplication, protein chaperoning, histone assembly, cell proliferation, and regulation of tumor suppressors p53/TP53 and ARF. In concert with BRCA2, regulates centrosome duplication.		TVSLGAGSKDELHIVEAEAMNYEGSPIK	2	TVSLGAGAKDELHIVEAEAMNYEGSPIK	1534	1278	1078	P06748	2333	1978	1714
384	VSELEEFINGPNNAHIQQVGDR	1	X	P53675	P53675	CLTCL1	CANCER_sp_P53675,CLH2_HUMAN Clathrin heavy chain 2	c.3564T>G p.D1188E	COSM1032044; NEUTRAL; 0.49623; Variant of unknown origin; Endometrium; Tier 1; TCGA-AP-A0LM-01				Not found				Not found	Missense	ELEEFIN		VSELEDFINGPNNAHIQQVGDR	10	4.02628	0	7440.99	3	822.34	2465.01	-484.97	72.8287	High	Clathrin		2	Clathrin is the major protein of the polyhedral coat of coated pits and vesicles.		VSELEEFINGPNNAHIQQVGDR	1		0	0	0	P53675	0	0	0
386	VTNGAFTGEISLGMIK	2	X	P60174-1	P60174	TPI1	CANCER_sp_P60174-1,TPIS_HUMAN Isoform 2 of Triosephosphate isomerase	c.242C>T p.P81L					Not found				Not found	Missense	EISLGMI		VTNGAFTGEISPGMIK	3,7	4.35551	0	12658.6	2	819.215	1637.42	-265.444	43.6569	High	TIM	TIM_2	-3	This protein is involved in the pathway gluconeogenesis, which is part of Carbohydrate biosynthesis.		VTNGAFTGEISLGMIK	2	VTNGAFTGEISPGMIK	67	72	63	P60174	501	607	550
